# Supplementary material for: Pregnancy-induced maternal microchimerism shapes neurodevelopment and behavior in mice
Source: Nat Commun. 2022 Aug 5;13:4571. doi: 10.1038/s41467-022-32230-2 (PMC9356013; doi:10.1038/s41467-022-32230-2)
Supplement: Supplementary file 2 — Supplementary Tables [file 41467_2022_32230_MOESM2_ESM.xlsx]

## Sheet: Guide
Guide
Supplementary Table 1: Quality control for scRNA-seq sample alignment
Supplementary Table 2: Differentially gene expression list per integrated subcluster of scRNA sequencing
Supplementary Table 3. Health monitoring report
Supplementary Table 4. Differentially up- and downregulated genes of microglia between MMc-pos and MMc-low offspring
Supplementary Table 5. Compilation of behavioral experiments
Supplementary Table 6. Statistical Data

## Sheet: Supplementary Table 1
Supplementary Table 1: Quality control for scRNA-seq sample alignment
	MMc
Estimated number of cells	4305
Mean reads per cell	63647
Median genes per cell	2411
Total Genes detected	19026
Median UMI counts per cell	6688
Number of reads	273999006
Valid barcodes	98.00%
Valid UMIs	1
Reads mapped to genome	94.90%
Reads mapped confidently to genome	92.00%
Reads mapped confidently to transcriptome	68.60%

## Sheet: Supplementary Table 2
Supplementary Table 2: Differentially gene expression list per integrated subcluster of scRNA sequencing
X	p_val	avg_log2FC	pct.1	pct.2	p_val_adj	cluster	gene
Ptma	4.08246e-306	-1.44241	0.979	0.992	6.82628e-302	MicrogliaCluster-1	Ptma
Itm2b	4.15052e-283	1.02814	0.999	0.963	6.94009e-279	MicrogliaCluster-1	Itm2b
Cst3	8.39194e-277	1.01458	0.999	0.972	1.40322e-272	MicrogliaCluster-1	Cst3
Csf1r	2.24534e-246	1.00242	0.999	0.756	3.75443e-242	MicrogliaCluster-1	Csf1r
Ppia	4.51317e-238	-0.884841	0.981	0.992	7.54648e-234	MicrogliaCluster-1	Ppia
P2ry12	3.46961e-226	1.07159	0.998	0.746	5.80154e-222	MicrogliaCluster-1	P2ry12
Sparc	7.22065e-219	1.1041	0.995	0.791	1.20737e-214	MicrogliaCluster-1	Sparc
Stmn1	4.01898e-215	-2.24635	0.486	0.807	6.72014e-211	MicrogliaCluster-1	Stmn1
C1qc	1.29532e-212	0.770646	0.999	0.802	2.16591e-208	MicrogliaCluster-1	C1qc
H2afz	1.6399e-209	-1.63463	0.868	0.943	2.74208e-205	MicrogliaCluster-1	H2afz
C1qa	6.87578e-209	0.850054	1	0.815	1.1497e-204	MicrogliaCluster-1	C1qa
Cx3cr1	4.73261e-208	0.982717	0.998	0.77	7.9134e-204	MicrogliaCluster-1	Cx3cr1
Unc93b1	2.56611e-207	0.909033	0.989	0.778	4.2908e-203	MicrogliaCluster-1	Unc93b1
Lpcat2	2.75424e-206	1.02368	0.963	0.639	4.60536e-202	MicrogliaCluster-1	Lpcat2
Hexb	2.24588e-205	0.861992	1	0.824	3.75533e-201	MicrogliaCluster-1	Hexb
Ctss	7.31814e-204	0.918795	0.998	0.807	1.22367e-199	MicrogliaCluster-1	Ctss
Fyb	2.1287e-199	0.994447	0.97	0.634	3.5594e-195	MicrogliaCluster-1	Fyb
Man2b1	3.81025e-195	0.896581	0.979	0.728	6.37111e-191	MicrogliaCluster-1	Man2b1
Selenop	3.10045e-194	0.935841	0.997	0.814	5.18427e-190	MicrogliaCluster-1	Selenop
Ran	2.01636e-191	-1.12977	0.691	0.895	3.37155e-187	MicrogliaCluster-1	Ran
Laptm5	1.90506e-190	0.779911	0.997	0.82	3.18545e-186	MicrogliaCluster-1	Laptm5
Siglech	5.44945e-185	0.939928	0.953	0.639	9.11202e-181	MicrogliaCluster-1	Siglech
Lgmn	3.93982e-182	0.782964	1	0.831	6.58777e-178	MicrogliaCluster-1	Lgmn
Ccr5	3.84348e-180	1.09329	0.915	0.551	6.42668e-176	MicrogliaCluster-1	Ccr5
C1qb	2.78332e-175	0.720311	1	0.828	4.65399e-171	MicrogliaCluster-1	C1qb
Atp6v0b	3.90398e-171	0.708427	0.995	0.886	6.52784e-167	MicrogliaCluster-1	Atp6v0b
Hmgb2	1.75709e-170	-2.43585	0.4	0.718	2.93802e-166	MicrogliaCluster-1	Hmgb2
Itgb5	3.5146e-170	0.89107	0.953	0.654	5.87677e-166	MicrogliaCluster-1	Itgb5
Lmnb1	4.08521e-170	-1.21672	0.09	0.511	6.83088e-166	MicrogliaCluster-1	Lmnb1
Qk	8.74599e-170	0.757458	0.994	0.87	1.46242e-165	MicrogliaCluster-1	Qk
Rnaset2a	9.16031e-170	0.732228	0.99	0.864	1.53169e-165	MicrogliaCluster-1	Rnaset2a
Cd300c2	3.17723e-169	0.934757	0.901	0.587	5.31265e-165	MicrogliaCluster-1	Cd300c2
Ybx1	1.55707e-167	-0.752588	0.942	0.978	2.60357e-163	MicrogliaCluster-1	Ybx1
Ifngr1	1.69224e-167	0.852541	0.979	0.738	2.8296e-163	MicrogliaCluster-1	Ifngr1
P2ry6	5.83615e-166	0.921129	0.893	0.56	9.75862e-162	MicrogliaCluster-1	P2ry6
Vsir	7.01085e-166	0.897259	0.898	0.566	1.17228e-161	MicrogliaCluster-1	Vsir
Cyth4	2.18715e-164	0.81061	0.966	0.715	3.65714e-160	MicrogliaCluster-1	Cyth4
Fcgr3	3.16422e-164	0.812075	0.982	0.737	5.2909e-160	MicrogliaCluster-1	Fcgr3
Serinc3	1.93927e-161	0.791325	0.972	0.769	3.24265e-157	MicrogliaCluster-1	Serinc3
Rsrp1	9.3897e-157	0.83233	0.972	0.803	1.57005e-152	MicrogliaCluster-1	Rsrp1
Fam105a	1.79229e-155	0.824146	0.942	0.673	2.99689e-151	MicrogliaCluster-1	Fam105a
Abca9	5.57614e-154	0.94349	0.834	0.48	9.32386e-150	MicrogliaCluster-1	Abca9
Hmgn1	4.12091e-153	-0.945568	0.7	0.893	6.89058e-149	MicrogliaCluster-1	Hmgn1
Hmgn2	3.66846e-152	-1.37612	0.493	0.79	6.13404e-148	MicrogliaCluster-1	Hmgn2
Ltc4s	6.41877e-152	0.885165	0.944	0.664	1.07328e-147	MicrogliaCluster-1	Ltc4s
Tgfbr1	2.87157e-151	0.857277	0.941	0.677	4.80155e-147	MicrogliaCluster-1	Tgfbr1
Itgam	3.76097e-150	0.958677	0.775	0.406	6.28872e-146	MicrogliaCluster-1	Itgam
Trem2	9.8278e-150	0.722926	0.996	0.771	1.64331e-145	MicrogliaCluster-1	Trem2
Apoe	1.21647e-149	0.887543	1	0.92	2.03405e-145	MicrogliaCluster-1	Apoe
Scamp2	5.28026e-149	0.761432	0.958	0.733	8.82913e-145	MicrogliaCluster-1	Scamp2
Entpd1	4.69328e-147	0.862221	0.861	0.552	7.84763e-143	MicrogliaCluster-1	Entpd1
Tuba1b	4.71137e-147	-1.17335	0.744	0.874	7.87788e-143	MicrogliaCluster-1	Tuba1b
Pld4	9.12221e-146	0.768714	0.964	0.689	1.52532e-141	MicrogliaCluster-1	Pld4
Ctsf	3.97899e-144	0.871554	0.875	0.586	6.65327e-140	MicrogliaCluster-1	Ctsf
Cfh	4.37253e-144	0.822827	0.938	0.638	7.31131e-140	MicrogliaCluster-1	Cfh
Malat1	1.69858e-143	0.799353	0.991	0.858	2.8402e-139	MicrogliaCluster-1	Malat1
Pclaf	4.22946e-143	-1.60787	0.024	0.365	7.07207e-139	MicrogliaCluster-1	Pclaf
AC149090.1	1.09577e-141	0.912432	0.83	0.504	1.83224e-137	MicrogliaCluster-1	AC149090.1
Sirpa	3.57233e-141	0.754737	0.958	0.692	5.97329e-137	MicrogliaCluster-1	Sirpa
Marcks	2.95904e-138	0.597291	0.994	0.913	4.94781e-134	MicrogliaCluster-1	Marcks
Gpr34	2.18204e-137	0.809048	0.988	0.734	3.64858e-133	MicrogliaCluster-1	Gpr34
Zfhx3	4.23152e-137	0.828029	0.834	0.495	7.07552e-133	MicrogliaCluster-1	Zfhx3
Tubb4b	5.29561e-137	-1.49214	0.248	0.604	8.85479e-133	MicrogliaCluster-1	Tubb4b
Top2a	1.60231e-135	-1.90811	0.026	0.355	2.67922e-131	MicrogliaCluster-1	Top2a
Ranbp1	1.12271e-134	-0.98864	0.516	0.795	1.87729e-130	MicrogliaCluster-1	Ranbp1
Maf	1.10496e-133	0.764152	0.979	0.743	1.84761e-129	MicrogliaCluster-1	Maf
Gapdh	1.72064e-133	-0.858492	0.933	0.973	2.87708e-129	MicrogliaCluster-1	Gapdh
Epb41l2	3.4359e-133	0.768142	0.922	0.663	5.74516e-129	MicrogliaCluster-1	Epb41l2
Psap	4.58249e-133	0.706856	0.981	0.833	7.66239e-129	MicrogliaCluster-1	Psap
Tmem119	5.53254e-133	0.877	0.885	0.537	9.25095e-129	MicrogliaCluster-1	Tmem119
Birc5	9.08894e-132	-1.47764	0.033	0.356	1.51976e-127	MicrogliaCluster-1	Birc5
Hmgb1	2.79878e-131	-1.05197	0.943	0.972	4.67984e-127	MicrogliaCluster-1	Hmgb1
P2ry13	6.37447e-131	0.803209	0.877	0.559	1.06588e-126	MicrogliaCluster-1	P2ry13
Rhob	8.20024e-131	0.821512	0.893	0.646	1.37116e-126	MicrogliaCluster-1	Rhob
Arsb	2.46778e-129	0.75071	0.942	0.654	4.12637e-125	MicrogliaCluster-1	Arsb
Cdca8	5.30974e-129	-1.21369	0.026	0.343	8.87842e-125	MicrogliaCluster-1	Cdca8
Asah1	7.35335e-129	0.695405	0.963	0.738	1.22955e-124	MicrogliaCluster-1	Asah1
Ptgs1	1.67521e-128	0.758241	0.912	0.596	2.80111e-124	MicrogliaCluster-1	Ptgs1
Hexa	9.92985e-127	0.675048	0.988	0.781	1.66037e-122	MicrogliaCluster-1	Hexa
Rrbp1	1.23922e-125	0.665656	0.983	0.783	2.0721e-121	MicrogliaCluster-1	Rrbp1
Hpgds	4.38838e-125	0.712373	0.967	0.721	7.33782e-121	MicrogliaCluster-1	Hpgds
Tanc2	5.35094e-124	0.831729	0.68	0.343	8.94731e-120	MicrogliaCluster-1	Tanc2
Ssh2	9.4666e-124	0.794379	0.847	0.523	1.58291e-119	MicrogliaCluster-1	Ssh2
Mki67	2.01394e-123	-1.8077	0.031	0.341	3.36751e-119	MicrogliaCluster-1	Mki67
Plxdc2	2.44155e-122	0.779637	0.899	0.62	4.08252e-118	MicrogliaCluster-1	Plxdc2
Mef2a	5.41023e-122	0.747017	0.88	0.611	9.04644e-118	MicrogliaCluster-1	Mef2a
Kctd12	1.11146e-121	0.766849	0.885	0.646	1.85847e-117	MicrogliaCluster-1	Kctd12
H2afx	2.14918e-121	-1.5632	0.127	0.459	3.59365e-117	MicrogliaCluster-1	H2afx
Cks1b	1.30021e-120	-0.961874	0.126	0.469	2.17407e-116	MicrogliaCluster-1	Cks1b
Lamp2	2.46434e-120	0.660342	0.962	0.769	4.12063e-116	MicrogliaCluster-1	Lamp2
Srgap2	1.50709e-119	0.770177	0.834	0.536	2.52001e-115	MicrogliaCluster-1	Srgap2
Rnase4	1.92572e-119	0.668146	0.986	0.741	3.22e-115	MicrogliaCluster-1	Rnase4
Cd53	2.47017e-119	0.680419	0.941	0.706	4.13037e-115	MicrogliaCluster-1	Cd53
Anp32b	2.68863e-119	-0.922937	0.641	0.839	4.49565e-115	MicrogliaCluster-1	Anp32b
Cbx5	3.24377e-119	-0.924851	0.198	0.542	5.4239e-115	MicrogliaCluster-1	Cbx5
Hint1	3.44512e-119	-0.691662	0.859	0.94	5.76058e-115	MicrogliaCluster-1	Hint1
Mtdh	4.23911e-119	0.626447	0.989	0.841	7.08822e-115	MicrogliaCluster-1	Mtdh
Ctsa	1.36529e-118	0.681261	0.974	0.763	2.2829e-114	MicrogliaCluster-1	Ctsa
Snrpd1	4.80303e-118	-0.865819	0.421	0.73	8.03114e-114	MicrogliaCluster-1	Snrpd1
Mpeg1	5.20902e-118	0.731682	0.948	0.686	8.70999e-114	MicrogliaCluster-1	Mpeg1
Adap2	1.04555e-116	0.755796	0.691	0.363	1.74827e-112	MicrogliaCluster-1	Adap2
Serpine2	4.1339e-116	0.691851	0.969	0.722	6.9123e-112	MicrogliaCluster-1	Serpine2
Txn1	3.54389e-115	-0.929887	0.427	0.725	5.92575e-111	MicrogliaCluster-1	Txn1
Dnajc9	3.8169e-115	-0.873595	0.122	0.456	6.38223e-111	MicrogliaCluster-1	Dnajc9
Calm1	5.71947e-115	-0.746914	0.891	0.957	9.56353e-111	MicrogliaCluster-1	Calm1
Fcer1g	3.04835e-114	0.577213	0.999	0.812	5.09714e-110	MicrogliaCluster-1	Fcer1g
Slco2b1	2.24525e-113	0.798442	0.692	0.376	3.75428e-109	MicrogliaCluster-1	Slco2b1
Pou2f2	3.00076e-113	0.780949	0.843	0.554	5.01757e-109	MicrogliaCluster-1	Pou2f2
Rnf13	9.74115e-113	0.67981	0.902	0.647	1.62882e-108	MicrogliaCluster-1	Rnf13
Lamp1	3.33701e-112	0.604273	0.999	0.906	5.57982e-108	MicrogliaCluster-1	Lamp1
Lst1	9.33811e-112	0.727751	0.896	0.623	1.56143e-107	MicrogliaCluster-1	Lst1
Abca1	2.05172e-111	0.810887	0.813	0.52	3.43067e-107	MicrogliaCluster-1	Abca1
Smc2	2.60979e-111	-1.06665	0.098	0.413	4.36383e-107	MicrogliaCluster-1	Smc2
Fcgr1	4.04945e-111	0.716995	0.87	0.565	6.77109e-107	MicrogliaCluster-1	Fcgr1
Il6ra	7.28127e-111	0.734013	0.808	0.503	1.2175e-106	MicrogliaCluster-1	Il6ra
Smc4	2.95709e-110	-1.03459	0.058	0.357	4.94454e-106	MicrogliaCluster-1	Smc4
Tpx2	3.78454e-110	-0.957954	0.01	0.28	6.32814e-106	MicrogliaCluster-1	Tpx2
Fchsd2	1.66845e-109	0.762999	0.815	0.526	2.78981e-105	MicrogliaCluster-1	Fchsd2
Hnrnpab	2.13375e-108	-0.843533	0.591	0.811	3.56785e-104	MicrogliaCluster-1	Hnrnpab
Set	6.91612e-108	-0.733726	0.797	0.923	1.15644e-103	MicrogliaCluster-1	Set
Adgre1	3.42238e-107	0.688153	0.875	0.593	5.72256e-103	MicrogliaCluster-1	Adgre1
Tmem59	2.07932e-106	0.577691	0.953	0.827	3.47684e-102	MicrogliaCluster-1	Tmem59
Tubb5	4.57901e-106	-1.04435	0.872	0.925	7.65656e-102	MicrogliaCluster-1	Tubb5
Trf	5.35949e-106	0.726252	0.835	0.556	8.9616e-102	MicrogliaCluster-1	Trf
Dek	1.55617e-105	-1.02146	0.467	0.72	2.60207e-101	MicrogliaCluster-1	Dek
Ophn1	3.28041e-105	0.738709	0.826	0.546	5.48517e-101	MicrogliaCluster-1	Ophn1
Eif5a	5.03396e-105	-0.692566	0.839	0.929	8.41729e-101	MicrogliaCluster-1	Eif5a
Hist1h1b	5.06601e-105	-3.01359	0.048	0.329	8.47088e-101	MicrogliaCluster-1	Hist1h1b
Tmpo	6.01425e-105	-0.957873	0.254	0.569	1.00564e-100	MicrogliaCluster-1	Tmpo
F11r	6.72577e-105	0.733895	0.792	0.505	1.12462e-100	MicrogliaCluster-1	F11r
Spc24	8.10129e-105	-0.835659	0.021	0.291	1.35462e-100	MicrogliaCluster-1	Spc24
Racgap1	1.03239e-104	-0.787099	0.015	0.278	1.72625e-100	MicrogliaCluster-1	Racgap1
Psip1	1.04695e-104	-1.03337	0.166	0.487	1.7506e-100	MicrogliaCluster-1	Psip1
Tm6sf1	1.16333e-104	0.685874	0.875	0.615	1.9452e-100	MicrogliaCluster-1	Tm6sf1
Grn	3.00731e-104	0.608148	0.987	0.773	5.02853e-100	MicrogliaCluster-1	Grn
Mif	4.0874e-104	-1.16483	0.681	0.855	6.83454e-100	MicrogliaCluster-1	Mif
Ctsl	6.54379e-104	0.569317	0.999	0.863	1.09419e-99	MicrogliaCluster-1	Ctsl
Arhgap5	1.88159e-103	0.725492	0.841	0.597	3.14621e-99	MicrogliaCluster-1	Arhgap5
Cox7a2	3.4238e-103	-0.831373	0.651	0.841	5.72494e-99	MicrogliaCluster-1	Cox7a2
Fcrls	3.7662e-103	0.640277	0.998	0.795	6.29747e-99	MicrogliaCluster-1	Fcrls
Ndufa4	1.82206e-102	-0.735315	0.832	0.918	3.04666e-98	MicrogliaCluster-1	Ndufa4
Frmd4a	1.9297e-102	0.713741	0.757	0.461	3.22665e-98	MicrogliaCluster-1	Frmd4a
Dut	3.75809e-102	-0.902843	0.05	0.333	6.2839e-98	MicrogliaCluster-1	Dut
Ube2s	7.03818e-102	-1.11496	0.322	0.613	1.17685e-97	MicrogliaCluster-1	Ube2s
Prc1	7.69106e-102	-1.1933	0.006	0.254	1.28602e-97	MicrogliaCluster-1	Prc1
Ezh2	1.12877e-101	-0.876243	0.086	0.382	1.88742e-97	MicrogliaCluster-1	Ezh2
Elob	1.15477e-101	-0.830905	0.804	0.926	1.9309e-97	MicrogliaCluster-1	Elob
Nrip1	4.3035e-101	0.665908	0.822	0.53	7.19588e-97	MicrogliaCluster-1	Nrip1
Mef2c	4.39729e-100	0.581539	0.987	0.799	7.35271e-96	MicrogliaCluster-1	Mef2c
Sumo2	4.78362e-100	-0.800768	0.756	0.892	7.99868e-96	MicrogliaCluster-1	Sumo2
Tmsb10	1.12207e-99	-2.00428	0.657	0.834	1.87622e-95	MicrogliaCluster-1	Tmsb10
Fcgrt	2.65678e-99	0.738522	0.813	0.543	4.44241e-95	MicrogliaCluster-1	Fcgrt
Cd81	6.06351e-99	0.549184	0.996	0.905	1.01388e-94	MicrogliaCluster-1	Cd81
H2afv	2.51074e-98	-1.25961	0.473	0.698	4.19821e-94	MicrogliaCluster-1	H2afv
Cox7c	1.42184e-97	-0.622474	0.917	0.956	2.37746e-93	MicrogliaCluster-1	Cox7c
Atp5j	3.69919e-97	-0.732228	0.777	0.905	6.18542e-93	MicrogliaCluster-1	Atp5j
Lair1	6.44768e-96	0.679219	0.8	0.513	1.07812e-91	MicrogliaCluster-1	Lair1
Tyms	9.13129e-95	-0.756246	0.066	0.342	1.52684e-90	MicrogliaCluster-1	Tyms
Olfml3	1.52209e-94	0.609591	0.976	0.71	2.54508e-90	MicrogliaCluster-1	Olfml3
Hnrnpa3	4.00501e-94	-0.666741	0.785	0.901	6.69678e-90	MicrogliaCluster-1	Hnrnpa3
Hells	4.22557e-94	-0.835586	0.055	0.325	7.06557e-90	MicrogliaCluster-1	Hells
Nusap1	6.60874e-94	-1.23107	0.008	0.242	1.10505e-89	MicrogliaCluster-1	Nusap1
Cenpf	1.2298e-93	-1.34813	0.032	0.283	2.05635e-89	MicrogliaCluster-1	Cenpf
Rrm1	1.51487e-93	-0.68182	0.081	0.364	2.53301e-89	MicrogliaCluster-1	Rrm1
Cenpa	2.18539e-92	-1.24674	0.066	0.327	3.65419e-88	MicrogliaCluster-1	Cenpa
Jun	2.84172e-92	0.834915	0.834	0.593	4.75164e-88	MicrogliaCluster-1	Jun
Ccna2	3.86331e-92	-0.751144	0.006	0.234	6.45985e-88	MicrogliaCluster-1	Ccna2
Mcm5	4.63156e-92	-0.642213	0.044	0.305	7.74443e-88	MicrogliaCluster-1	Mcm5
Knl1	5.10966e-92	-0.757192	0.014	0.249	8.54387e-88	MicrogliaCluster-1	Knl1
Scoc	7.78354e-92	0.587799	0.935	0.75	1.30149e-87	MicrogliaCluster-1	Scoc
Cd300a	1.38732e-91	0.674087	0.775	0.5	2.31974e-87	MicrogliaCluster-1	Cd300a
Cks2	2.01614e-91	-0.943082	0.068	0.337	3.37119e-87	MicrogliaCluster-1	Cks2
Nucks1	3.81261e-91	-0.879273	0.486	0.723	6.37506e-87	MicrogliaCluster-1	Nucks1
Txnip	5.36086e-91	0.668733	0.843	0.613	8.9639e-87	MicrogliaCluster-1	Txnip
Nap1l1	5.89975e-91	-0.777508	0.486	0.746	9.86498e-87	MicrogliaCluster-1	Nap1l1
Selenoh	7.04352e-91	-0.870932	0.422	0.68	1.17775e-86	MicrogliaCluster-1	Selenoh
Cdk1	8.31112e-91	-1.00598	0.104	0.378	1.3897e-86	MicrogliaCluster-1	Cdk1
Mcm6	2.0985e-90	-0.781484	0.075	0.346	3.50891e-86	MicrogliaCluster-1	Mcm6
Uqcr10	7.69162e-90	-0.758319	0.694	0.858	1.28612e-85	MicrogliaCluster-1	Uqcr10
Tacc3	1.50089e-89	-0.686557	0.051	0.311	2.50964e-85	MicrogliaCluster-1	Tacc3
Cdca3	4.04474e-89	-0.701673	0.02	0.254	6.76321e-85	MicrogliaCluster-1	Cdca3
Rfc4	4.9834e-89	-0.592521	0.051	0.31	8.33275e-85	MicrogliaCluster-1	Rfc4
Numb	5.30614e-89	0.681408	0.685	0.407	8.8724e-85	MicrogliaCluster-1	Numb
Pbk	1.29269e-88	-0.730642	0.004	0.224	2.1615e-84	MicrogliaCluster-1	Pbk
Nasp	3.48552e-88	-0.816487	0.193	0.488	5.82815e-84	MicrogliaCluster-1	Nasp
Son	1.64828e-87	0.467804	0.978	0.853	2.75609e-83	MicrogliaCluster-1	Son
Apbb1ip	1.93141e-87	0.561643	0.964	0.758	3.22951e-83	MicrogliaCluster-1	Apbb1ip
Tipin	2.8351e-87	-0.670249	0.103	0.38	4.74058e-83	MicrogliaCluster-1	Tipin
Hist1h3c	2.96605e-87	-1.96495	0.02	0.25	4.95954e-83	MicrogliaCluster-1	Hist1h3c
Ndufc1	3.1452e-87	-0.863351	0.54	0.772	5.25909e-83	MicrogliaCluster-1	Ndufc1
Pde3b	3.18231e-87	0.67693	0.763	0.518	5.32114e-83	MicrogliaCluster-1	Pde3b
Ppp1r9a	3.86432e-87	0.640904	0.709	0.423	6.46153e-83	MicrogliaCluster-1	Ppp1r9a
Picalm	6.06821e-87	0.583377	0.914	0.722	1.01467e-82	MicrogliaCluster-1	Picalm
Tmem86a	6.38826e-87	0.64287	0.778	0.522	1.06818e-82	MicrogliaCluster-1	Tmem86a
Dynll1	8.14865e-87	-0.891897	0.692	0.863	1.36254e-82	MicrogliaCluster-1	Dynll1
Atp5k	1.27152e-86	-0.770381	0.602	0.806	2.12611e-82	MicrogliaCluster-1	Atp5k
Ckap2l	1.2868e-86	-0.707269	0.009	0.23	2.15166e-82	MicrogliaCluster-1	Ckap2l
Nme1	1.40665e-86	-0.728872	0.552	0.773	2.35206e-82	MicrogliaCluster-1	Nme1
Fabp5	6.10594e-86	-1.9856	0.195	0.473	1.02097e-81	MicrogliaCluster-1	Fabp5
Chchd2	7.40952e-86	-0.657298	0.912	0.949	1.23895e-81	MicrogliaCluster-1	Chchd2
Cenpe	1.05718e-85	-0.882963	0.023	0.253	1.76772e-81	MicrogliaCluster-1	Cenpe
Tpp1	1.10875e-85	0.605422	0.815	0.558	1.85394e-81	MicrogliaCluster-1	Tpp1
Selplg	1.92157e-85	0.770301	0.8	0.539	3.21306e-81	MicrogliaCluster-1	Selplg
Tnfaip8l2	4.36047e-85	0.626259	0.761	0.524	7.29115e-81	MicrogliaCluster-1	Tnfaip8l2
Rrm2	6.93461e-85	-0.997404	0.005	0.217	1.15954e-80	MicrogliaCluster-1	Rrm2
Cox5a	1.19377e-84	-0.631956	0.759	0.896	1.9961e-80	MicrogliaCluster-1	Cox5a
Glul	1.35723e-84	0.560272	0.914	0.763	2.26942e-80	MicrogliaCluster-1	Glul
Gmnn	2.13681e-84	-0.639798	0.061	0.315	3.57297e-80	MicrogliaCluster-1	Gmnn
Ly86	1.68283e-83	0.498991	0.996	0.782	2.81387e-79	MicrogliaCluster-1	Ly86
Hk2	1.80273e-83	0.653161	0.807	0.547	3.01435e-79	MicrogliaCluster-1	Hk2
Sae1	4.32336e-83	-0.656413	0.225	0.517	7.22908e-79	MicrogliaCluster-1	Sae1
Arhgap45	6.75233e-83	0.63255	0.71	0.447	1.12906e-78	MicrogliaCluster-1	Arhgap45
Nudc	1.5691e-82	-0.689109	0.527	0.762	2.62369e-78	MicrogliaCluster-1	Nudc
Nedd4	1.78833e-82	-1.18602	0.005	0.211	2.99027e-78	MicrogliaCluster-1	Nedd4
Atp5h	2.32863e-82	-0.772214	0.78	0.908	3.89369e-78	MicrogliaCluster-1	Atp5h
Cd33	3.77816e-82	0.67065	0.647	0.392	6.31747e-78	MicrogliaCluster-1	Cd33
Mcm7	5.57922e-82	-0.703966	0.119	0.392	9.32902e-78	MicrogliaCluster-1	Mcm7
H3f3a	5.98295e-82	-0.936461	0.973	0.982	1.00041e-77	MicrogliaCluster-1	H3f3a
Atp5o.1	6.61167e-82	-0.765677	0.572	0.794	1.10554e-77	MicrogliaCluster-1	Atp5o.1
Lsm2	1.03801e-81	-0.647674	0.193	0.48	1.73565e-77	MicrogliaCluster-1	Lsm2
Zeb2	1.1786e-81	0.623127	0.913	0.696	1.97074e-77	MicrogliaCluster-1	Zeb2
Cycs	4.67132e-81	-0.701304	0.454	0.715	7.81091e-77	MicrogliaCluster-1	Cycs
Cox8a	4.72382e-81	-0.705218	0.936	0.965	7.8987e-77	MicrogliaCluster-1	Cox8a
Wnk1	6.42361e-81	0.61203	0.821	0.606	1.07409e-76	MicrogliaCluster-1	Wnk1
Ccnb2	7.48954e-81	-0.899379	0.052	0.289	1.25233e-76	MicrogliaCluster-1	Ccnb2
Bex3	9.28369e-81	-0.913653	0.245	0.526	1.55233e-76	MicrogliaCluster-1	Bex3
Crybb1	2.67074e-80	0.65617	0.963	0.745	4.46575e-76	MicrogliaCluster-1	Crybb1
Tmem55b	3.32652e-80	0.592004	0.839	0.63	5.56228e-76	MicrogliaCluster-1	Tmem55b
Cox6c	4.68588e-80	-0.677816	0.86	0.937	7.83526e-76	MicrogliaCluster-1	Cox6c
Clk1	5.88171e-80	0.626119	0.767	0.538	9.83481e-76	MicrogliaCluster-1	Clk1
Akap8l	8.79523e-80	0.648082	0.594	0.342	1.47065e-75	MicrogliaCluster-1	Akap8l
Erh	1.42133e-79	-0.641273	0.459	0.714	2.3766e-75	MicrogliaCluster-1	Erh
Hmmr	1.73969e-79	-0.88394	0.003	0.201	2.90893e-75	MicrogliaCluster-1	Hmmr
Mertk	1.86944e-79	0.626811	0.613	0.34	3.12589e-75	MicrogliaCluster-1	Mertk
Rad51ap1	2.55599e-79	-0.514528	0.009	0.213	4.27386e-75	MicrogliaCluster-1	Rad51ap1
Lig1	4.28383e-79	-0.71181	0.083	0.336	7.16299e-75	MicrogliaCluster-1	Lig1
Ctsh	5.64676e-79	0.647646	0.772	0.511	9.44194e-75	MicrogliaCluster-1	Ctsh
Rps27l	1.17108e-78	-0.686517	0.659	0.837	1.95816e-74	MicrogliaCluster-1	Rps27l
Atp5g3	1.48293e-78	-0.711872	0.627	0.82	2.47961e-74	MicrogliaCluster-1	Atp5g3
Diaph3	2.99685e-78	-0.557017	0.026	0.245	5.01104e-74	MicrogliaCluster-1	Diaph3
Anp32e	4.91921e-78	-0.775371	0.415	0.675	8.22541e-74	MicrogliaCluster-1	Anp32e
Lrrc25	5.78912e-78	0.632721	0.599	0.333	9.67998e-74	MicrogliaCluster-1	Lrrc25
Itgb1	7.65474e-78	0.521972	0.969	0.825	1.27995e-73	MicrogliaCluster-1	Itgb1
Hist1h2an	1.0272e-77	-1.80454	0.061	0.292	1.71758e-73	MicrogliaCluster-1	Hist1h2an
Ccdc34	1.31013e-77	-0.7533	0.183	0.455	2.19066e-73	MicrogliaCluster-1	Ccdc34
Mbnl1	3.22286e-77	0.547653	0.937	0.733	5.38895e-73	MicrogliaCluster-1	Mbnl1
Bub1	3.70524e-77	-0.516957	0.006	0.203	6.19554e-73	MicrogliaCluster-1	Bub1
Fen1	5.94217e-77	-0.527042	0.051	0.284	9.9359e-73	MicrogliaCluster-1	Fen1
Hmgb3	6.81077e-77	-0.870774	0.059	0.292	1.13883e-72	MicrogliaCluster-1	Hmgb3
Ccnb1	6.90827e-77	-0.687408	0.009	0.209	1.15513e-72	MicrogliaCluster-1	Ccnb1
Tyrobp	8.12204e-77	0.449502	0.998	0.818	1.35809e-72	MicrogliaCluster-1	Tyrobp
Cdk4	1.52282e-76	-0.743083	0.511	0.725	2.54631e-72	MicrogliaCluster-1	Cdk4
Ncl	2.2341e-76	-0.578478	0.847	0.927	3.73564e-72	MicrogliaCluster-1	Ncl
Atp5j2	2.46192e-76	-0.577685	0.861	0.935	4.11657e-72	MicrogliaCluster-1	Atp5j2
Atp5g1	3.89194e-76	-0.796017	0.691	0.85	6.50772e-72	MicrogliaCluster-1	Atp5g1
Kif15	6.46128e-76	-0.581409	0.014	0.217	1.08039e-71	MicrogliaCluster-1	Kif15
Itga6	7.34665e-76	0.62891	0.731	0.464	1.22843e-71	MicrogliaCluster-1	Itga6
Snrpe	1.19435e-75	-0.655834	0.718	0.846	1.99707e-71	MicrogliaCluster-1	Snrpe
Ube2c	1.60133e-75	-1.43212	0.067	0.299	2.67758e-71	MicrogliaCluster-1	Ube2c
Nuf2	6.94884e-75	-0.5027	0.008	0.202	1.16192e-70	MicrogliaCluster-1	Nuf2
Slc29a3	8.15343e-75	0.61715	0.666	0.423	1.36333e-70	MicrogliaCluster-1	Slc29a3
Atad2	1.36447e-74	-0.849588	0.141	0.397	2.28153e-70	MicrogliaCluster-1	Atad2
Mcm3	1.61145e-74	-0.706682	0.16	0.423	2.6945e-70	MicrogliaCluster-1	Mcm3
Dlgap5	1.72158e-74	-0.507494	0.009	0.203	2.87866e-70	MicrogliaCluster-1	Dlgap5
Rfc5	3.12474e-74	-0.439986	0.028	0.241	5.22488e-70	MicrogliaCluster-1	Rfc5
Uhrf1	8.84946e-74	-0.461486	0.014	0.212	1.47972e-69	MicrogliaCluster-1	Uhrf1
Calm3	9.53871e-74	-0.713576	0.61	0.8	1.59497e-69	MicrogliaCluster-1	Calm3
Tmem50a	1.3718e-73	0.491062	0.924	0.784	2.29378e-69	MicrogliaCluster-1	Tmem50a
Prdx1	2.73054e-73	-0.615177	0.799	0.904	4.56574e-69	MicrogliaCluster-1	Prdx1
Hsp90aa1	9.20375e-73	-0.69369	0.735	0.849	1.53896e-68	MicrogliaCluster-1	Hsp90aa1
Cox5b	9.77487e-73	-0.611566	0.774	0.878	1.63446e-68	MicrogliaCluster-1	Cox5b
Fignl1	1.29759e-72	-0.379399	0.009	0.199	2.1697e-68	MicrogliaCluster-1	Fignl1
Sem1	1.36975e-72	-0.574149	0.819	0.906	2.29035e-68	MicrogliaCluster-1	Sem1
Asf1b	2.81444e-72	-0.491197	0.014	0.207	4.70602e-68	MicrogliaCluster-1	Asf1b
Slc12a9	2.9512e-72	0.620035	0.556	0.309	4.9347e-68	MicrogliaCluster-1	Slc12a9
Tmbim6	5.26594e-72	0.481811	0.957	0.826	8.80517e-68	MicrogliaCluster-1	Tmbim6
Prim1	1.31253e-71	-0.49616	0.033	0.243	2.19468e-67	MicrogliaCluster-1	Prim1
Fkbp3	2.21838e-71	-0.691516	0.382	0.634	3.70935e-67	MicrogliaCluster-1	Fkbp3
Clec4a3	1.09416e-70	0.63296	0.434	0.19	1.82954e-66	MicrogliaCluster-1	Clec4a3
Ints6l	1.48631e-70	0.611229	0.612	0.368	2.48526e-66	MicrogliaCluster-1	Ints6l
Topbp1	1.91498e-70	-0.619807	0.147	0.404	3.20203e-66	MicrogliaCluster-1	Topbp1
Ctsb	2.59108e-70	0.490045	0.999	0.895	4.33254e-66	MicrogliaCluster-1	Ctsb
Npm1	3.79813e-70	-0.501902	0.962	0.973	6.35086e-66	MicrogliaCluster-1	Npm1
Snrpd2	4.65864e-70	-0.632701	0.549	0.758	7.78971e-66	MicrogliaCluster-1	Snrpd2
Slc16a6	6.23001e-70	0.62063	0.641	0.403	1.04172e-65	MicrogliaCluster-1	Slc16a6
Fgd2	8.30444e-70	0.615006	0.656	0.425	1.38858e-65	MicrogliaCluster-1	Fgd2
Mcm4	9.55053e-70	-0.587767	0.072	0.298	1.59694e-65	MicrogliaCluster-1	Mcm4
Cox6b1	1.1029e-69	-0.537448	0.841	0.921	1.84416e-65	MicrogliaCluster-1	Cox6b1
Lsm5	1.90742e-69	-0.623283	0.234	0.499	3.1894e-65	MicrogliaCluster-1	Lsm5
Dock10	3.15405e-69	0.605072	0.655	0.418	5.27389e-65	MicrogliaCluster-1	Dock10
Bmp2k	3.36477e-69	0.539742	0.81	0.601	5.62622e-65	MicrogliaCluster-1	Bmp2k
Aurkb	3.47134e-69	-0.607545	0.026	0.222	5.80442e-65	MicrogliaCluster-1	Aurkb
Ywhaq	4.00504e-69	-0.665874	0.537	0.742	6.69683e-65	MicrogliaCluster-1	Ywhaq
Gns	4.05649e-69	0.547313	0.761	0.518	6.78285e-65	MicrogliaCluster-1	Gns
Sgo2a	9.26485e-69	-0.515047	0.004	0.178	1.54918e-64	MicrogliaCluster-1	Sgo2a
Lyn	1.05852e-68	0.457435	0.953	0.784	1.76995e-64	MicrogliaCluster-1	Lyn
Macf1	1.40641e-68	0.526918	0.894	0.718	2.35165e-64	MicrogliaCluster-1	Macf1
Cenpw	1.87034e-68	-0.432959	0.022	0.215	3.12739e-64	MicrogliaCluster-1	Cenpw
Gng5	1.96826e-68	-0.542413	0.929	0.952	3.29112e-64	MicrogliaCluster-1	Gng5
Rnaset2b	3.05861e-68	0.536808	0.801	0.618	5.11431e-64	MicrogliaCluster-1	Rnaset2b
Snrpf	5.56171e-68	-0.629478	0.556	0.752	9.29974e-64	MicrogliaCluster-1	Snrpf
Clec4a2	8.96385e-68	0.588501	0.557	0.302	1.49885e-63	MicrogliaCluster-1	Clec4a2
Usmg5	9.05342e-68	-0.805769	0.53	0.738	1.51382e-63	MicrogliaCluster-1	Usmg5
Ptges3	1.07466e-67	-0.623287	0.516	0.723	1.79694e-63	MicrogliaCluster-1	Ptges3
Evi2a	1.1079e-67	0.523084	0.867	0.643	1.85252e-63	MicrogliaCluster-1	Evi2a
Cd37	1.7287e-67	0.353403	0.834	0.606	2.89055e-63	MicrogliaCluster-1	Cd37
Rps17	2.40098e-67	-0.453687	0.915	0.952	4.01467e-63	MicrogliaCluster-1	Rps17
Usp1	2.59402e-67	-0.570689	0.114	0.357	4.33746e-63	MicrogliaCluster-1	Usp1
B2m	3.18242e-67	0.443544	0.986	0.834	5.32133e-63	MicrogliaCluster-1	B2m
Lrp1	3.86001e-67	0.544061	0.869	0.656	6.45433e-63	MicrogliaCluster-1	Lrp1
Spc25	5.13973e-67	-0.603867	0.018	0.203	8.59414e-63	MicrogliaCluster-1	Spc25
Npc2	5.77388e-67	0.425944	0.983	0.908	9.6545e-63	MicrogliaCluster-1	Npc2
Vim	5.8357e-67	-1.19539	0.102	0.325	9.75788e-63	MicrogliaCluster-1	Vim
Sat1	6.90162e-67	0.486986	0.929	0.764	1.15402e-62	MicrogliaCluster-1	Sat1
Sall1	8.5278e-67	0.563252	0.627	0.388	1.42593e-62	MicrogliaCluster-1	Sall1
Cbx3	8.59093e-67	-0.639593	0.533	0.749	1.43649e-62	MicrogliaCluster-1	Cbx3
Cdc20	1.41146e-66	-0.626646	0.017	0.2	2.3601e-62	MicrogliaCluster-1	Cdc20
Rnf130	1.53554e-66	0.50904	0.888	0.714	2.56758e-62	MicrogliaCluster-1	Rnf130
Ndc80	1.70853e-66	-0.470513	0.007	0.181	2.85682e-62	MicrogliaCluster-1	Ndc80
Oaz1	1.80887e-66	-0.405035	0.977	0.979	3.02462e-62	MicrogliaCluster-1	Oaz1
Trim59	2.04644e-66	-0.428164	0.009	0.185	3.42185e-62	MicrogliaCluster-1	Trim59
Kif11	2.40034e-66	-0.576071	0.006	0.178	4.01361e-62	MicrogliaCluster-1	Kif11
Clspn	3.0028e-66	-0.500662	0.014	0.194	5.02099e-62	MicrogliaCluster-1	Clspn
Snrpg	3.47885e-66	-0.590123	0.748	0.877	5.81698e-62	MicrogliaCluster-1	Snrpg
Cdkn2c	3.5873e-66	-0.52592	0.034	0.231	5.99832e-62	MicrogliaCluster-1	Cdkn2c
Banf1	3.64628e-66	-0.616034	0.247	0.505	6.09695e-62	MicrogliaCluster-1	Banf1
Uqcr11	6.6731e-66	-0.691075	0.748	0.879	1.11581e-61	MicrogliaCluster-1	Uqcr11
Camk1	7.86808e-66	0.515326	0.87	0.675	1.31562e-61	MicrogliaCluster-1	Camk1
Bub1b	8.94133e-66	-0.392305	0.003	0.171	1.49508e-61	MicrogliaCluster-1	Bub1b
Uqcrq	1.07875e-65	-0.616382	0.722	0.864	1.80377e-61	MicrogliaCluster-1	Uqcrq
Alyref	1.11132e-65	-0.630868	0.33	0.579	1.85824e-61	MicrogliaCluster-1	Alyref
Kif20b	1.11852e-65	-0.516155	0.017	0.199	1.87028e-61	MicrogliaCluster-1	Kif20b
Zfp36l1	1.46477e-65	0.577547	0.785	0.563	2.44925e-61	MicrogliaCluster-1	Zfp36l1
Srsf3	1.62193e-65	-0.598869	0.796	0.88	2.71202e-61	MicrogliaCluster-1	Srsf3
Jpt1	2.22372e-65	-0.850651	0.516	0.714	3.71829e-61	MicrogliaCluster-1	Jpt1
Shcbp1	4.37144e-65	-0.410817	0.007	0.177	7.30948e-61	MicrogliaCluster-1	Shcbp1
Frmd4b	6.11211e-65	0.560877	0.651	0.418	1.02201e-60	MicrogliaCluster-1	Frmd4b
Ckb	7.07815e-65	0.419792	0.988	0.868	1.18354e-60	MicrogliaCluster-1	Ckb
Knstrn	7.7139e-65	-0.492265	0.037	0.234	1.28984e-60	MicrogliaCluster-1	Knstrn
Tcn2	9.559e-65	0.573586	0.638	0.41	1.59836e-60	MicrogliaCluster-1	Tcn2
Hist1h2ab	1.44163e-64	-1.00724	0.024	0.207	2.41055e-60	MicrogliaCluster-1	Hist1h2ab
Kif4	2.09499e-64	-0.442442	0.002	0.164	3.50302e-60	MicrogliaCluster-1	Kif4
Cenpq	2.32539e-64	-0.444005	0.037	0.234	3.88829e-60	MicrogliaCluster-1	Cenpq
Asph	2.54343e-64	0.546001	0.759	0.536	4.25286e-60	MicrogliaCluster-1	Asph
Itm2c	4.22972e-64	0.492899	0.854	0.666	7.07252e-60	MicrogliaCluster-1	Itm2c
Mafb	5.61464e-64	0.604713	0.741	0.514	9.38824e-60	MicrogliaCluster-1	Mafb
Sgo1	6.23887e-64	-0.420987	0.001	0.162	1.0432e-59	MicrogliaCluster-1	Sgo1
Orai1	7.36624e-64	0.56119	0.732	0.539	1.23171e-59	MicrogliaCluster-1	Orai1
Plk1	8.52245e-64	-0.457802	0.001	0.162	1.42504e-59	MicrogliaCluster-1	Plk1
Pla2g15	2.13167e-63	0.563935	0.556	0.326	3.56437e-59	MicrogliaCluster-1	Pla2g15
Ndufa5	2.21519e-63	-0.619626	0.37	0.615	3.70402e-59	MicrogliaCluster-1	Ndufa5
Mrpl18	6.07813e-63	-0.578329	0.399	0.639	1.01632e-58	MicrogliaCluster-1	Mrpl18
Siva1	7.00256e-63	-0.555414	0.118	0.35	1.1709e-58	MicrogliaCluster-1	Siva1
Mcm2	1.24578e-62	-0.420892	0.042	0.24	2.08307e-58	MicrogliaCluster-1	Mcm2
Esco2	1.50954e-62	-0.595427	0.001	0.159	2.52411e-58	MicrogliaCluster-1	Esco2
Ckap2	4.20661e-62	-0.408398	0.01	0.178	7.03387e-58	MicrogliaCluster-1	Ckap2
Ncapg	4.52358e-62	-0.391726	0.004	0.164	7.56388e-58	MicrogliaCluster-1	Ncapg
Gins2	4.68719e-62	-0.418496	0.048	0.249	7.83746e-58	MicrogliaCluster-1	Gins2
Pcna	5.44805e-62	-0.672637	0.153	0.385	9.10968e-58	MicrogliaCluster-1	Pcna
Srrm2	6.0537e-62	0.415703	0.973	0.853	1.01224e-57	MicrogliaCluster-1	Srrm2
Akap13	6.46859e-62	0.515497	0.815	0.62	1.08161e-57	MicrogliaCluster-1	Akap13
Snrpb	6.76476e-62	-0.54146	0.677	0.828	1.13114e-57	MicrogliaCluster-1	Snrpb
Wsb1	1.6116e-61	0.521397	0.735	0.523	2.69475e-57	MicrogliaCluster-1	Wsb1
Dhfr	1.95147e-61	-0.382935	0.019	0.195	3.26305e-57	MicrogliaCluster-1	Dhfr
Cep55	2.36381e-61	-0.38019	0.006	0.166	3.95253e-57	MicrogliaCluster-1	Cep55
Hist1h1a	3.05688e-61	-0.848464	0.024	0.201	5.11142e-57	MicrogliaCluster-1	Hist1h1a
Cenpm	3.43752e-61	-0.39303	0.014	0.183	5.74788e-57	MicrogliaCluster-1	Cenpm
Chaf1a	3.702e-61	-0.351299	0.014	0.183	6.19012e-57	MicrogliaCluster-1	Chaf1a
Plxnb2	3.95981e-61	0.517383	0.769	0.568	6.6212e-57	MicrogliaCluster-1	Plxnb2
Kif22	4.46281e-61	-0.425386	0.008	0.17	7.46227e-57	MicrogliaCluster-1	Kif22
Tceal9	5.36417e-61	-0.682114	0.343	0.581	8.96943e-57	MicrogliaCluster-1	Tceal9
Dip2b	6.91352e-61	0.523657	0.781	0.609	1.15601e-56	MicrogliaCluster-1	Dip2b
Rbm39	1.0225e-60	0.431318	0.979	0.871	1.70973e-56	MicrogliaCluster-1	Rbm39
Cenph	1.13426e-60	-0.355094	0.007	0.167	1.8966e-56	MicrogliaCluster-1	Cenph
Ncapd2	1.17812e-60	-0.406574	0.023	0.2	1.96994e-56	MicrogliaCluster-1	Ncapd2
Chd9	1.2027e-60	0.544292	0.729	0.543	2.01103e-56	MicrogliaCluster-1	Chd9
Cox7b	1.6775e-60	-0.635974	0.649	0.827	2.80495e-56	MicrogliaCluster-1	Cox7b
Hirip3	1.79869e-60	-0.530088	0.078	0.292	3.00759e-56	MicrogliaCluster-1	Hirip3
Tma7	2.88963e-60	-0.514637	0.789	0.898	4.83175e-56	MicrogliaCluster-1	Tma7
Rpa2	3.99235e-60	-0.443395	0.05	0.248	6.67561e-56	MicrogliaCluster-1	Rpa2
Pdcd5	4.32948e-60	-0.629428	0.517	0.732	7.23932e-56	MicrogliaCluster-1	Pdcd5
Mis18bp1	4.62502e-60	-0.550629	0.029	0.209	7.7335e-56	MicrogliaCluster-1	Mis18bp1
Chchd10	5.10489e-60	-1.4314	0.032	0.209	8.53588e-56	MicrogliaCluster-1	Chchd10
Cenpk	5.12178e-60	-0.344667	0.013	0.179	8.56413e-56	MicrogliaCluster-1	Cenpk
Prmt1	5.56576e-60	-0.606343	0.368	0.605	9.30651e-56	MicrogliaCluster-1	Prmt1
March1	6.75588e-60	0.550318	0.568	0.342	1.12965e-55	MicrogliaCluster-1	March1
1810037I17Rik	9.68096e-60	-0.611508	0.392	0.633	1.61875e-55	MicrogliaCluster-1	1810037I17Rik
Rad51	1.46301e-59	-0.363686	0.004	0.159	2.4463e-55	MicrogliaCluster-1	Rad51
2010107E04Rik	2.40213e-59	-0.590525	0.695	0.833	4.01661e-55	MicrogliaCluster-1	2010107E04Rik
Kif23	2.78668e-59	-0.446908	0.006	0.161	4.6596e-55	MicrogliaCluster-1	Kif23
Rgs10	3.23963e-59	0.398539	0.974	0.816	5.41699e-55	MicrogliaCluster-1	Rgs10
Atp5e	4.0254e-59	-0.49631	0.928	0.963	6.73088e-55	MicrogliaCluster-1	Atp5e
Ndufab1	5.32428e-59	-0.589188	0.557	0.746	8.90272e-55	MicrogliaCluster-1	Ndufab1
Pebp1	5.96781e-59	-0.706368	0.68	0.825	9.97877e-55	MicrogliaCluster-1	Pebp1
Lsm3	6.06408e-59	-0.532804	0.186	0.425	1.01397e-54	MicrogliaCluster-1	Lsm3
Ivns1abp	6.38893e-59	0.597767	0.747	0.562	1.06829e-54	MicrogliaCluster-1	Ivns1abp
Mycbp2	6.93803e-59	0.455009	0.835	0.657	1.16011e-54	MicrogliaCluster-1	Mycbp2
Ldha	1.75106e-58	-0.707636	0.744	0.851	2.92794e-54	MicrogliaCluster-1	Ldha
Golm1	1.89884e-58	0.453983	0.902	0.689	3.17505e-54	MicrogliaCluster-1	Golm1
Bin1	2.16228e-58	0.429689	0.952	0.831	3.61556e-54	MicrogliaCluster-1	Bin1
Aspm	2.61533e-58	-0.497056	0.002	0.151	4.37309e-54	MicrogliaCluster-1	Aspm
Atp5f1	2.6644e-58	-0.469492	0.858	0.918	4.45515e-54	MicrogliaCluster-1	Atp5f1
Slc7a8	2.75506e-58	0.500252	0.586	0.356	4.60673e-54	MicrogliaCluster-1	Slc7a8
Klf3	3.22522e-58	0.537024	0.644	0.439	5.39289e-54	MicrogliaCluster-1	Klf3
Snu13	3.61979e-58	-0.55304	0.408	0.643	6.05266e-54	MicrogliaCluster-1	Snu13
Hnrnpa1	5.41092e-58	-0.651263	0.678	0.819	9.0476e-54	MicrogliaCluster-1	Hnrnpa1
Tk1	5.74983e-58	-0.407182	0.012	0.172	9.61429e-54	MicrogliaCluster-1	Tk1
Cyfip1	6.06439e-58	0.4256	0.967	0.794	1.01403e-53	MicrogliaCluster-1	Cyfip1
Pmepa1	7.70043e-58	0.641734	0.736	0.547	1.28759e-53	MicrogliaCluster-1	Pmepa1
Cd24a	9.73835e-58	-1.01769	0.013	0.171	1.62835e-53	MicrogliaCluster-1	Cd24a
Mad2l1	1.39201e-57	-0.332005	0.018	0.185	2.32758e-53	MicrogliaCluster-1	Mad2l1
Csrp2	3.43438e-57	-0.631449	0.014	0.172	5.74262e-53	MicrogliaCluster-1	Csrp2
Il10rb	3.6938e-57	0.524704	0.67	0.459	6.1764e-53	MicrogliaCluster-1	Il10rb
Cmtm6	4.09399e-57	0.523968	0.607	0.399	6.84556e-53	MicrogliaCluster-1	Cmtm6
Eif1ax	4.22682e-57	-0.543815	0.301	0.543	7.06766e-53	MicrogliaCluster-1	Eif1ax
Pnisr	5.78721e-57	0.496355	0.81	0.612	9.6768e-53	MicrogliaCluster-1	Pnisr
Ilf2	1.04487e-56	-0.536139	0.234	0.48	1.74713e-52	MicrogliaCluster-1	Ilf2
Dtl	1.14202e-56	-0.391403	0.015	0.174	1.90957e-52	MicrogliaCluster-1	Dtl
Timp2	1.46829e-56	0.469006	0.868	0.661	2.45513e-52	MicrogliaCluster-1	Timp2
Pdap1	1.98194e-56	-0.619273	0.568	0.763	3.31401e-52	MicrogliaCluster-1	Pdap1
Dtymk	2.05186e-56	-0.556244	0.227	0.47	3.43092e-52	MicrogliaCluster-1	Dtymk
Lockd	2.28209e-56	-0.422406	0.012	0.167	3.81589e-52	MicrogliaCluster-1	Lockd
Susd3	2.29222e-56	0.522911	0.617	0.389	3.83282e-52	MicrogliaCluster-1	Susd3
Hnrnpf	2.49e-56	-0.441628	0.874	0.924	4.16353e-52	MicrogliaCluster-1	Hnrnpf
Lsm4	3.10706e-56	-0.532492	0.406	0.64	5.19531e-52	MicrogliaCluster-1	Lsm4
Dusp6	3.63315e-56	0.545306	0.622	0.404	6.07499e-52	MicrogliaCluster-1	Dusp6
Comt	4.12474e-56	0.461146	0.805	0.64	6.89698e-52	MicrogliaCluster-1	Comt
Dnmt1	4.18667e-56	-0.568886	0.16	0.384	7.00053e-52	MicrogliaCluster-1	Dnmt1
Il10ra	4.33251e-56	0.50494	0.461	0.244	7.24438e-52	MicrogliaCluster-1	Il10ra
Cdca7	4.46569e-56	-0.544953	0.08	0.285	7.46708e-52	MicrogliaCluster-1	Cdca7
Ndufb7	4.75647e-56	-0.535908	0.624	0.806	7.95329e-52	MicrogliaCluster-1	Ndufb7
Ecscr	6.26714e-56	0.568604	0.518	0.288	1.04793e-51	MicrogliaCluster-1	Ecscr
Cdkn3	6.30115e-56	-0.425019	0.017	0.176	1.05362e-51	MicrogliaCluster-1	Cdkn3
Fbxo5	7.02801e-56	-0.595598	0.03	0.2	1.17515e-51	MicrogliaCluster-1	Fbxo5
Abhd12	7.23289e-56	0.460007	0.931	0.732	1.20941e-51	MicrogliaCluster-1	Abhd12
Eif4a1	7.82884e-56	-0.462419	0.884	0.925	1.30906e-51	MicrogliaCluster-1	Eif4a1
Ung	8.06312e-56	-0.363755	0.009	0.159	1.34823e-51	MicrogliaCluster-1	Ung
9930111J21Rik2	9.15594e-56	0.523144	0.552	0.33	1.53097e-51	MicrogliaCluster-1	9930111J21Rik2
Psmb6	1.01831e-55	-0.558728	0.66	0.814	1.70272e-51	MicrogliaCluster-1	Psmb6
Lbr	1.02402e-55	-0.513651	0.082	0.285	1.71227e-51	MicrogliaCluster-1	Lbr
Hps3	1.08669e-55	0.516654	0.569	0.347	1.81706e-51	MicrogliaCluster-1	Hps3
Pola1	1.16272e-55	-0.407796	0.042	0.223	1.94418e-51	MicrogliaCluster-1	Pola1
Hist1h2af	1.52214e-55	-0.550618	0.002	0.144	2.54516e-51	MicrogliaCluster-1	Hist1h2af
Sf3b5	1.57218e-55	-0.52512	0.389	0.636	2.62885e-51	MicrogliaCluster-1	Sf3b5
Sft2d1	2.98458e-55	0.495719	0.738	0.538	4.99052e-51	MicrogliaCluster-1	Sft2d1
Scarb2	7.53303e-55	0.443977	0.831	0.643	1.2596e-50	MicrogliaCluster-1	Scarb2
Serbp1	8.32173e-55	-0.438596	0.888	0.935	1.39148e-50	MicrogliaCluster-1	Serbp1
Hist1h3b	1.36351e-54	-0.463048	0.001	0.14	2.27993e-50	MicrogliaCluster-1	Hist1h3b
Lag3	1.36749e-54	0.587064	0.634	0.406	2.28658e-50	MicrogliaCluster-1	Lag3
Cd86	1.46441e-54	0.492417	0.756	0.527	2.44863e-50	MicrogliaCluster-1	Cd86
Pid1	1.53017e-54	0.537796	0.449	0.234	2.55859e-50	MicrogliaCluster-1	Pid1
Stab1	1.79408e-54	0.520561	0.633	0.402	2.99988e-50	MicrogliaCluster-1	Stab1
Plk4	2.25733e-54	-0.370644	0.05	0.234	3.77448e-50	MicrogliaCluster-1	Plk4
Orc6	2.49037e-54	-0.447299	0.085	0.286	4.16415e-50	MicrogliaCluster-1	Orc6
Atp1b1	2.5036e-54	-0.843587	0.005	0.147	4.18627e-50	MicrogliaCluster-1	Atp1b1
Selenow	2.73294e-54	-0.786189	0.506	0.692	4.56975e-50	MicrogliaCluster-1	Selenow
Hat1	4.37062e-54	-0.560444	0.201	0.426	7.30811e-50	MicrogliaCluster-1	Hat1
Ogt	6.31976e-54	0.494452	0.622	0.416	1.05673e-49	MicrogliaCluster-1	Ogt
Saraf	6.6167e-54	0.502605	0.758	0.588	1.10638e-49	MicrogliaCluster-1	Saraf
Incenp	7.96869e-54	-0.523775	0.083	0.278	1.33244e-49	MicrogliaCluster-1	Incenp
Ndufa12	1.16145e-53	-0.548592	0.44	0.663	1.94206e-49	MicrogliaCluster-1	Ndufa12
Anln	1.25379e-53	-0.384874	0.004	0.145	2.09647e-49	MicrogliaCluster-1	Anln
Hnrnpd	1.71627e-53	-0.582589	0.604	0.767	2.86977e-49	MicrogliaCluster-1	Hnrnpd
Aurka	2.19766e-53	-0.389908	0.008	0.152	3.6747e-49	MicrogliaCluster-1	Aurka
Slc12a2	2.63936e-53	0.559261	0.637	0.423	4.41328e-49	MicrogliaCluster-1	Slc12a2
Cnn3	3.02082e-53	-0.433951	0.002	0.138	5.05111e-49	MicrogliaCluster-1	Cnn3
Pa2g4	3.3709e-53	-0.542314	0.413	0.631	5.63649e-49	MicrogliaCluster-1	Pa2g4
Eif1	3.93673e-53	-0.387291	0.982	0.978	6.58261e-49	MicrogliaCluster-1	Eif1
Akr1b10	6.19237e-53	0.482913	0.489	0.278	1.03543e-48	MicrogliaCluster-1	Akr1b10
Btf3	1.19994e-52	-0.396994	0.926	0.952	2.00642e-48	MicrogliaCluster-1	Btf3
Arhgap31	1.92409e-52	0.494014	0.522	0.308	3.21728e-48	MicrogliaCluster-1	Arhgap31
Nedd8	2.69602e-52	-0.495168	0.785	0.896	4.50802e-48	MicrogliaCluster-1	Nedd8
Inpp5d	3.83313e-52	0.473665	0.708	0.514	6.40937e-48	MicrogliaCluster-1	Inpp5d
Ptpre	4.04858e-52	0.537049	0.504	0.294	6.76963e-48	MicrogliaCluster-1	Ptpre
Herc2	4.36681e-52	0.484669	0.704	0.523	7.30174e-48	MicrogliaCluster-1	Herc2
Hist1h4d	4.95083e-52	-1.41424	0.206	0.412	8.27828e-48	MicrogliaCluster-1	Hist1h4d
Hist1h3i	6.04597e-52	-0.434943	0.006	0.145	1.01095e-47	MicrogliaCluster-1	Hist1h3i
Cttnbp2nl	6.15362e-52	0.502326	0.67	0.478	1.02895e-47	MicrogliaCluster-1	Cttnbp2nl
Atp5b	7.60586e-52	-0.476604	0.813	0.892	1.27178e-47	MicrogliaCluster-1	Atp5b
Acp2	8.17193e-52	0.488008	0.488	0.282	1.36643e-47	MicrogliaCluster-1	Acp2
Retreg1	9.15368e-52	0.503406	0.613	0.402	1.53059e-47	MicrogliaCluster-1	Retreg1
Marcksl1	9.54962e-52	-0.825196	0.219	0.445	1.59679e-47	MicrogliaCluster-1	Marcksl1
Pros1	1.193e-51	0.512808	0.7	0.499	1.99482e-47	MicrogliaCluster-1	Pros1
Lpcat3	1.4835e-51	0.490227	0.654	0.473	2.48057e-47	MicrogliaCluster-1	Lpcat3
Fcho2	1.85474e-51	0.48257	0.701	0.521	3.10131e-47	MicrogliaCluster-1	Fcho2
Tuba1c	2.09429e-51	-0.642389	0.184	0.395	3.50186e-47	MicrogliaCluster-1	Tuba1c
Hdgf	2.10562e-51	-0.53476	0.374	0.602	3.52081e-47	MicrogliaCluster-1	Hdgf
Nop10	2.38672e-51	-0.540114	0.37	0.59	3.99083e-47	MicrogliaCluster-1	Nop10
Adap2os	2.52724e-51	0.451201	0.352	0.159	4.2258e-47	MicrogliaCluster-1	Adap2os
Pimreg	3.56605e-51	-0.3556	0.004	0.138	5.96279e-47	MicrogliaCluster-1	Pimreg
Rbx1	3.9176e-51	-0.508962	0.714	0.843	6.55062e-47	MicrogliaCluster-1	Rbx1
Brca1	5.34736e-51	-0.29653	0.001	0.13	8.94131e-47	MicrogliaCluster-1	Brca1
U2af1	5.35057e-51	-0.557537	0.408	0.625	8.94669e-47	MicrogliaCluster-1	U2af1
Ndufs5	5.6035e-51	-0.626538	0.573	0.742	9.36961e-47	MicrogliaCluster-1	Ndufs5
Swi5	6.2227e-51	-0.518704	0.542	0.726	1.0405e-46	MicrogliaCluster-1	Swi5
Rangap1	6.57208e-51	-0.432316	0.108	0.311	1.09892e-46	MicrogliaCluster-1	Rangap1
Adrb2	9.17942e-51	0.479542	0.475	0.263	1.53489e-46	MicrogliaCluster-1	Adrb2
Hist1h2bm	1.03019e-50	-0.465305	0.02	0.17	1.72258e-46	MicrogliaCluster-1	Hist1h2bm
Pttg1	1.09707e-50	-0.491118	0.076	0.261	1.83442e-46	MicrogliaCluster-1	Pttg1
Rasa4	1.30222e-50	0.493302	0.428	0.231	2.17745e-46	MicrogliaCluster-1	Rasa4
Ctsz	1.41107e-50	0.388895	0.999	0.874	2.35945e-46	MicrogliaCluster-1	Ctsz
Tubgcp5	1.9879e-50	0.481944	0.708	0.508	3.32397e-46	MicrogliaCluster-1	Tubgcp5
Psmc3ip	2.49026e-50	-0.284378	0.016	0.162	4.16396e-46	MicrogliaCluster-1	Psmc3ip
Slc7a7	4.38793e-50	0.509827	0.581	0.386	7.33705e-46	MicrogliaCluster-1	Slc7a7
Rbm3	5.08049e-50	-0.49644	0.792	0.886	8.49509e-46	MicrogliaCluster-1	Rbm3
Cenps	5.70812e-50	-0.345478	0.043	0.211	9.54455e-46	MicrogliaCluster-1	Cenps
Cdca2	8.15193e-50	-0.297894	0.003	0.133	1.36308e-45	MicrogliaCluster-1	Cdca2
Cit	8.67912e-50	-0.329524	0.009	0.145	1.45124e-45	MicrogliaCluster-1	Cit
Sec61g	1.28221e-49	-0.496413	0.793	0.886	2.14398e-45	MicrogliaCluster-1	Sec61g
Fkbp4	1.60931e-49	-0.518676	0.358	0.586	2.69093e-45	MicrogliaCluster-1	Fkbp4
Tagln2	1.70832e-49	-0.620597	0.104	0.298	2.85648e-45	MicrogliaCluster-1	Tagln2
Mrpl33	1.77494e-49	-0.513107	0.379	0.603	2.96787e-45	MicrogliaCluster-1	Mrpl33
Atp5l	2.33658e-49	-0.544641	0.85	0.911	3.90699e-45	MicrogliaCluster-1	Atp5l
Jmjd1c	2.6676e-49	0.455233	0.75	0.557	4.4605e-45	MicrogliaCluster-1	Jmjd1c
Nsd2	2.83313e-49	-0.567792	0.207	0.425	4.73728e-45	MicrogliaCluster-1	Nsd2
Mylip	3.21578e-49	0.521342	0.602	0.398	5.37711e-45	MicrogliaCluster-1	Mylip
Ywhae	5.72332e-49	-0.405525	0.918	0.952	9.56996e-45	MicrogliaCluster-1	Ywhae
Uqcrb	6.28707e-49	-0.55898	0.676	0.813	1.05126e-44	MicrogliaCluster-1	Uqcrb
Arglu1	6.6047e-49	0.380131	0.911	0.75	1.10437e-44	MicrogliaCluster-1	Arglu1
Asap1	8.75595e-49	0.448546	0.773	0.591	1.46408e-44	MicrogliaCluster-1	Asap1
Fcgr2b	8.93234e-49	0.524328	0.456	0.256	1.49358e-44	MicrogliaCluster-1	Fcgr2b
Ms4a6b	9.05676e-49	0.533104	0.535	0.331	1.51438e-44	MicrogliaCluster-1	Ms4a6b
Gpr155	1.04687e-48	0.493923	0.428	0.234	1.75048e-44	MicrogliaCluster-1	Gpr155
Cacybp	1.09257e-48	-0.504091	0.499	0.695	1.82688e-44	MicrogliaCluster-1	Cacybp
Ppp1r14b	1.1578e-48	-0.589563	0.803	0.876	1.93595e-44	MicrogliaCluster-1	Ppp1r14b
Cdkn2d	1.16941e-48	-0.464519	0.037	0.196	1.95537e-44	MicrogliaCluster-1	Cdkn2d
Nt5dc2	2.06433e-48	-0.629591	0.237	0.458	3.45177e-44	MicrogliaCluster-1	Nt5dc2
Hist1h2ap	2.32822e-48	-1.68439	0.133	0.316	3.89302e-44	MicrogliaCluster-1	Hist1h2ap
Creg1	3.44348e-48	0.400695	0.856	0.656	5.75785e-44	MicrogliaCluster-1	Creg1
Cox6a1	4.34548e-48	-0.507082	0.584	0.751	7.26608e-44	MicrogliaCluster-1	Cox6a1
Snrpd3	6.5433e-48	-0.481101	0.435	0.634	1.09411e-43	MicrogliaCluster-1	Snrpd3
Fth1	7.81339e-48	-0.511008	0.986	0.987	1.30648e-43	MicrogliaCluster-1	Fth1
Traf3ip3	8.3102e-48	0.451846	0.618	0.404	1.38955e-43	MicrogliaCluster-1	Traf3ip3
P4ha1	1.16896e-47	0.446733	0.761	0.566	1.95461e-43	MicrogliaCluster-1	P4ha1
Man1a2	1.30081e-47	0.455259	0.785	0.616	2.17508e-43	MicrogliaCluster-1	Man1a2
1110004F10Rik	1.4594e-47	-0.517443	0.489	0.69	2.44027e-43	MicrogliaCluster-1	1110004F10Rik
Hist1h1d	1.889e-47	-0.999157	0.125	0.311	3.15861e-43	MicrogliaCluster-1	Hist1h1d
Mafg	2.63168e-47	0.451423	0.661	0.473	4.40043e-43	MicrogliaCluster-1	Mafg
Eno1	3.08281e-47	-0.617661	0.63	0.784	5.15477e-43	MicrogliaCluster-1	Eno1
Lyl1	3.17731e-47	0.474413	0.637	0.448	5.31278e-43	MicrogliaCluster-1	Lyl1
Sh3bgrl	3.3621e-47	-0.524788	0.215	0.43	5.62177e-43	MicrogliaCluster-1	Sh3bgrl
Gna15	3.5892e-47	0.450698	0.642	0.45	6.0015e-43	MicrogliaCluster-1	Gna15
Bex2	3.70239e-47	-0.801203	0.01	0.14	6.19076e-43	MicrogliaCluster-1	Bex2
Magoh	3.83052e-47	-0.437649	0.212	0.438	6.40502e-43	MicrogliaCluster-1	Magoh
Ercc6l	4.85639e-47	-0.237016	0.003	0.126	8.12037e-43	MicrogliaCluster-1	Ercc6l
Elmo1	5.74616e-47	0.484883	0.646	0.455	9.60815e-43	MicrogliaCluster-1	Elmo1
Ppil1	7.60776e-47	-0.380327	0.089	0.277	1.27209e-42	MicrogliaCluster-1	Ppil1
Rin2	8.27883e-47	0.426525	0.692	0.487	1.3843e-42	MicrogliaCluster-1	Rin2
Ctsd	8.49161e-47	0.378787	0.999	0.898	1.41988e-42	MicrogliaCluster-1	Ctsd
Hps4	8.81759e-47	0.452	0.513	0.323	1.47439e-42	MicrogliaCluster-1	Hps4
Plod3	9.68125e-47	0.435773	0.542	0.347	1.6188e-42	MicrogliaCluster-1	Plod3
Gusb	1.01378e-46	0.403137	0.927	0.726	1.69513e-42	MicrogliaCluster-1	Gusb
Havcr2	1.09046e-46	0.503584	0.579	0.376	1.82335e-42	MicrogliaCluster-1	Havcr2
Dock4	1.70059e-46	0.476481	0.484	0.288	2.84356e-42	MicrogliaCluster-1	Dock4
Kif2c	1.75001e-46	-0.314657	0.014	0.148	2.92618e-42	MicrogliaCluster-1	Kif2c
Kifc1	2.66265e-46	-0.2374	0.001	0.12	4.45222e-42	MicrogliaCluster-1	Kifc1
Psma7	2.67696e-46	-0.484286	0.678	0.814	4.47615e-42	MicrogliaCluster-1	Psma7
Rab3il1	2.85927e-46	0.438584	0.75	0.544	4.78099e-42	MicrogliaCluster-1	Rab3il1
Cyba	3.79192e-46	0.357229	0.993	0.867	6.34047e-42	MicrogliaCluster-1	Cyba
Cdc7	5.0843e-46	-0.257262	0.017	0.154	8.50145e-42	MicrogliaCluster-1	Cdc7
Ccne2	5.53489e-46	-0.402982	0.006	0.129	9.2549e-42	MicrogliaCluster-1	Ccne2
Ppa1	5.62105e-46	-0.452256	0.138	0.338	9.39895e-42	MicrogliaCluster-1	Ppa1
Ifnar2	5.68467e-46	0.427364	0.759	0.579	9.50533e-42	MicrogliaCluster-1	Ifnar2
Smdt1	5.72992e-46	-0.477949	0.703	0.845	9.581e-42	MicrogliaCluster-1	Smdt1
Git2	6.93369e-46	0.461034	0.619	0.426	1.15938e-41	MicrogliaCluster-1	Git2
Hist2h2ac	7.76284e-46	-1.48782	0.184	0.369	1.29802e-41	MicrogliaCluster-1	Hist2h2ac
Atraid	8.24868e-46	0.433283	0.77	0.643	1.37926e-41	MicrogliaCluster-1	Atraid
Hist1h4h	9.5134e-46	-0.657189	0.105	0.285	1.59074e-41	MicrogliaCluster-1	Hist1h4h
Melk	1.07147e-45	-0.292591	0.004	0.126	1.7916e-41	MicrogliaCluster-1	Melk
Syce2	1.58536e-45	-0.3378	0.069	0.244	2.65089e-41	MicrogliaCluster-1	Syce2
Tomm7	1.82968e-45	-0.548684	0.707	0.823	3.0594e-41	MicrogliaCluster-1	Tomm7
Atp2b1	1.88534e-45	0.442706	0.818	0.651	3.15248e-41	MicrogliaCluster-1	Atp2b1
Sept11	1.91089e-45	-0.379645	0.096	0.285	3.19521e-41	MicrogliaCluster-1	Sept11
Ubb	2.61021e-45	-0.52055	0.986	0.981	4.36453e-41	MicrogliaCluster-1	Ubb
Trip13	3.60026e-45	-0.283659	0.014	0.146	6.01999e-41	MicrogliaCluster-1	Trip13
Tfdp1	3.91585e-45	-0.36755	0.122	0.321	6.54769e-41	MicrogliaCluster-1	Tfdp1
Thoc7	4.08321e-45	-0.470398	0.4	0.618	6.82753e-41	MicrogliaCluster-1	Thoc7
Hmgn3	4.7955e-45	-0.427767	0.016	0.148	8.01856e-41	MicrogliaCluster-1	Hmgn3
Rpl41	4.91529e-45	-0.280579	0.993	0.995	8.21885e-41	MicrogliaCluster-1	Rpl41
Blm	6.16459e-45	-0.278198	0.021	0.159	1.03078e-40	MicrogliaCluster-1	Blm
BC037034	6.46957e-45	0.474018	0.45	0.265	1.08178e-40	MicrogliaCluster-1	BC037034
Pnpla7	6.92857e-45	0.452546	0.386	0.202	1.15853e-40	MicrogliaCluster-1	Pnpla7
Wasf2	7.47828e-45	0.414606	0.87	0.721	1.25044e-40	MicrogliaCluster-1	Wasf2
Nfam1	8.05714e-45	0.468906	0.522	0.33	1.34723e-40	MicrogliaCluster-1	Nfam1
Dbi	8.62489e-45	-0.810913	0.587	0.76	1.44217e-40	MicrogliaCluster-1	Dbi
Ndufb8	9.22513e-45	-0.440285	0.757	0.862	1.54253e-40	MicrogliaCluster-1	Ndufb8
Kpna2	1.02431e-44	-0.579216	0.098	0.277	1.71275e-40	MicrogliaCluster-1	Kpna2
Cplx2	1.05165e-44	-0.566773	0.004	0.123	1.75846e-40	MicrogliaCluster-1	Cplx2
Minos1	1.20655e-44	-0.498451	0.638	0.78	2.01747e-40	MicrogliaCluster-1	Minos1
Ndufa2	1.25485e-44	-0.484228	0.738	0.852	2.09823e-40	MicrogliaCluster-1	Ndufa2
Ssrp1	1.40919e-44	-0.480054	0.305	0.513	2.3563e-40	MicrogliaCluster-1	Ssrp1
Atpif1	1.53474e-44	-0.468056	0.873	0.916	2.56623e-40	MicrogliaCluster-1	Atpif1
Arrb2	1.53742e-44	0.457054	0.63	0.46	2.57072e-40	MicrogliaCluster-1	Arrb2
Il6st	1.63723e-44	0.489739	0.503	0.31	2.73761e-40	MicrogliaCluster-1	Il6st
Romo1	1.63958e-44	-0.522753	0.579	0.748	2.74154e-40	MicrogliaCluster-1	Romo1
Arhgap17	1.74667e-44	0.472391	0.613	0.429	2.92061e-40	MicrogliaCluster-1	Arhgap17
Dennd4a	2.2011e-44	0.488317	0.49	0.308	3.68045e-40	MicrogliaCluster-1	Dennd4a
Aes	2.41686e-44	-0.484302	0.65	0.805	4.04122e-40	MicrogliaCluster-1	Aes
Hist1h3e	3.06969e-44	-0.708811	0.104	0.279	5.13283e-40	MicrogliaCluster-1	Hist1h3e
Strbp	3.587e-44	-0.56796	0.112	0.293	5.99782e-40	MicrogliaCluster-1	Strbp
Pgk1	3.59243e-44	-0.629514	0.565	0.735	6.0069e-40	MicrogliaCluster-1	Pgk1
Zwilch	3.86258e-44	-0.232957	0.006	0.126	6.45862e-40	MicrogliaCluster-1	Zwilch
Ncapg2	5.56167e-44	-0.289234	0.016	0.146	9.29968e-40	MicrogliaCluster-1	Ncapg2
Ccne1	8.7352e-44	-0.32184	0.008	0.129	1.46061e-39	MicrogliaCluster-1	Ccne1
H3f3b	9.80285e-44	-0.544664	0.988	0.99	1.63913e-39	MicrogliaCluster-1	H3f3b
Prex1	1.05337e-43	0.469778	0.473	0.292	1.76133e-39	MicrogliaCluster-1	Prex1
Rhoh	1.12533e-43	0.38228	0.675	0.476	1.88167e-39	MicrogliaCluster-1	Rhoh
Dbf4	1.14717e-43	-0.437179	0.126	0.317	1.91819e-39	MicrogliaCluster-1	Dbf4
Elof1	1.1662e-43	-0.571432	0.312	0.529	1.95e-39	MicrogliaCluster-1	Elof1
Csrp1	1.34185e-43	-0.307473	0.03	0.172	2.2437e-39	MicrogliaCluster-1	Csrp1
Ssb	1.40932e-43	-0.429043	0.619	0.774	2.35653e-39	MicrogliaCluster-1	Ssb
Ndufs6	1.73664e-43	-0.533961	0.463	0.65	2.90384e-39	MicrogliaCluster-1	Ndufs6
Eny2	1.85101e-43	-0.454794	0.291	0.518	3.09507e-39	MicrogliaCluster-1	Eny2
Ptprc	2.13134e-43	0.446827	0.723	0.536	3.56382e-39	MicrogliaCluster-1	Ptprc
Trim37	2.64461e-43	-0.340813	0.078	0.252	4.42204e-39	MicrogliaCluster-1	Trim37
Rad21	3.40615e-43	-0.453364	0.184	0.386	5.69543e-39	MicrogliaCluster-1	Rad21
Hist1h2bj	3.56409e-43	-0.527128	0.045	0.195	5.95951e-39	MicrogliaCluster-1	Hist1h2bj
Ccnf	3.94031e-43	-0.252488	0.003	0.117	6.5886e-39	MicrogliaCluster-1	Ccnf
Phf14	4.09352e-43	0.436512	0.733	0.577	6.84477e-39	MicrogliaCluster-1	Phf14
Cdv3	4.13874e-43	-0.532888	0.513	0.693	6.92039e-39	MicrogliaCluster-1	Cdv3
Cenpn	4.60135e-43	-0.227974	0.009	0.131	7.69392e-39	MicrogliaCluster-1	Cenpn
Ska1	5.52804e-43	-0.240849	0.001	0.112	9.24344e-39	MicrogliaCluster-1	Ska1
Neil3	5.63512e-43	-0.292385	0.003	0.116	9.42249e-39	MicrogliaCluster-1	Neil3
Phf5a	6.40875e-43	-0.433448	0.331	0.553	1.07161e-38	MicrogliaCluster-1	Phf5a
Pkm	7.14582e-43	-0.547902	0.842	0.9	1.19485e-38	MicrogliaCluster-1	Pkm
Nrros	7.37056e-43	0.422688	0.743	0.545	1.23243e-38	MicrogliaCluster-1	Nrros
Tm9sf3	8.9425e-43	0.36221	0.924	0.812	1.49528e-38	MicrogliaCluster-1	Tm9sf3
Rbbp7	9.81077e-43	-0.467019	0.358	0.569	1.64046e-38	MicrogliaCluster-1	Rbbp7
Tgfb1	1.09371e-42	0.405633	0.823	0.658	1.82879e-38	MicrogliaCluster-1	Tgfb1
Ppt1	1.11042e-42	0.428806	0.734	0.563	1.85674e-38	MicrogliaCluster-1	Ppt1
Slc15a3	1.16341e-42	0.480124	0.582	0.39	1.94534e-38	MicrogliaCluster-1	Slc15a3
Cct7	1.31685e-42	-0.459525	0.503	0.689	2.2019e-38	MicrogliaCluster-1	Cct7
Chaf1b	1.37607e-42	-0.250624	0.01	0.13	2.30092e-38	MicrogliaCluster-1	Chaf1b
Tmcc3	1.43681e-42	0.478495	0.382	0.202	2.40249e-38	MicrogliaCluster-1	Tmcc3
Rapgef5	1.49734e-42	0.464826	0.516	0.327	2.50371e-38	MicrogliaCluster-1	Rapgef5
Timeless	1.5808e-42	-0.247913	0.015	0.142	2.64325e-38	MicrogliaCluster-1	Timeless
Adgrg1	1.86933e-42	0.469764	0.433	0.253	3.12571e-38	MicrogliaCluster-1	Adgrg1
Paics	1.9323e-42	-0.495553	0.363	0.562	3.231e-38	MicrogliaCluster-1	Paics
Stx16	2.36486e-42	0.436742	0.551	0.378	3.95428e-38	MicrogliaCluster-1	Stx16
Ebf1	3.91253e-42	-2.02902	0.008	0.124	6.54215e-38	MicrogliaCluster-1	Ebf1
Psmb5	3.96608e-42	-0.461339	0.605	0.774	6.63168e-38	MicrogliaCluster-1	Psmb5
Nhp2	4.30016e-42	-0.471319	0.314	0.517	7.1903e-38	MicrogliaCluster-1	Nhp2
Lsm8	4.46444e-42	-0.403243	0.159	0.352	7.46498e-38	MicrogliaCluster-1	Lsm8
Kif20a	5.08561e-42	-0.238306	0.004	0.117	8.50365e-38	MicrogliaCluster-1	Kif20a
Sppl2a	5.26973e-42	0.412723	0.719	0.546	8.81152e-38	MicrogliaCluster-1	Sppl2a
Rpsa	6.81253e-42	-0.314018	0.994	0.991	1.13912e-37	MicrogliaCluster-1	Rpsa
Fbrsl1	7.96085e-42	0.432599	0.475	0.289	1.33113e-37	MicrogliaCluster-1	Fbrsl1
Hnrnpa0	9.77471e-42	-0.48462	0.845	0.908	1.63443e-37	MicrogliaCluster-1	Hnrnpa0
Phgdh	1.01826e-41	-0.512368	0.352	0.558	1.70263e-37	MicrogliaCluster-1	Phgdh
Cacna1d	1.02069e-41	0.424483	0.363	0.184	1.7067e-37	MicrogliaCluster-1	Cacna1d
Uchl1	1.06559e-41	-0.554047	0.007	0.121	1.78177e-37	MicrogliaCluster-1	Uchl1
Arl6ip5	1.09637e-41	0.38705	0.876	0.749	1.83324e-37	MicrogliaCluster-1	Arl6ip5
Nktr	1.26222e-41	0.455419	0.723	0.557	2.11056e-37	MicrogliaCluster-1	Nktr
Tacc1	1.36117e-41	0.394828	0.807	0.634	2.27601e-37	MicrogliaCluster-1	Tacc1
Os9	1.48896e-41	0.441989	0.692	0.542	2.48969e-37	MicrogliaCluster-1	Os9
Rpl36al	1.51571e-41	-0.379748	0.882	0.932	2.53441e-37	MicrogliaCluster-1	Rpl36al
Polr2f	1.56577e-41	-0.44924	0.337	0.545	2.61813e-37	MicrogliaCluster-1	Polr2f
Syne2	1.63374e-41	-0.36878	0.013	0.135	2.73178e-37	MicrogliaCluster-1	Syne2
Mrps14	1.66184e-41	-0.43692	0.484	0.672	2.77876e-37	MicrogliaCluster-1	Mrps14
Pip4k2a	2.01825e-41	0.431516	0.67	0.503	3.37472e-37	MicrogliaCluster-1	Pip4k2a
Nop58	2.22263e-41	-0.453135	0.282	0.496	3.71645e-37	MicrogliaCluster-1	Nop58
St3gal6	2.83577e-41	0.449724	0.563	0.378	4.7417e-37	MicrogliaCluster-1	St3gal6
Ms4a6d	3.08832e-41	0.481086	0.609	0.42	5.16397e-37	MicrogliaCluster-1	Ms4a6d
Id3	3.24707e-41	-0.728437	0.003	0.111	5.42942e-37	MicrogliaCluster-1	Id3
Rps6ka1	3.39558e-41	0.426887	0.595	0.417	5.67775e-37	MicrogliaCluster-1	Rps6ka1
Ect2	3.74055e-41	-0.211555	0.003	0.112	6.25457e-37	MicrogliaCluster-1	Ect2
Zwint	4.16852e-41	-0.414244	0.192	0.397	6.97018e-37	MicrogliaCluster-1	Zwint
Abi3	6.36811e-41	0.432681	0.641	0.461	1.06481e-36	MicrogliaCluster-1	Abi3
Alox5ap	6.73698e-41	0.401947	0.674	0.481	1.12649e-36	MicrogliaCluster-1	Alox5ap
Gas6	1.05494e-40	0.437753	0.851	0.665	1.76396e-36	MicrogliaCluster-1	Gas6
Nmt1	1.1157e-40	0.376355	0.863	0.769	1.86556e-36	MicrogliaCluster-1	Nmt1
Ddx39	1.26293e-40	-0.450309	0.3	0.511	2.11174e-36	MicrogliaCluster-1	Ddx39
Nudt21	1.28364e-40	-0.398057	0.249	0.455	2.14638e-36	MicrogliaCluster-1	Nudt21
G3bp1	1.45206e-40	-0.444131	0.551	0.712	2.42798e-36	MicrogliaCluster-1	G3bp1
Itpr2	1.93213e-40	0.440456	0.454	0.274	3.23072e-36	MicrogliaCluster-1	Itpr2
Lgals1	1.95421e-40	-0.787645	0.177	0.356	3.26764e-36	MicrogliaCluster-1	Lgals1
Cisd1	2.65923e-40	-0.462403	0.249	0.454	4.4465e-36	MicrogliaCluster-1	Cisd1
Fermt3	3.05319e-40	0.434214	0.728	0.577	5.10524e-36	MicrogliaCluster-1	Fermt3
Snta1	3.24182e-40	0.424886	0.558	0.374	5.42065e-36	MicrogliaCluster-1	Snta1
Arhgap4	3.42597e-40	0.440588	0.527	0.345	5.72856e-36	MicrogliaCluster-1	Arhgap4
Psmb4	3.69409e-40	-0.434733	0.57	0.741	6.17689e-36	MicrogliaCluster-1	Psmb4
Adcy7	3.99762e-40	0.454183	0.465	0.294	6.68442e-36	MicrogliaCluster-1	Adcy7
Rgs2	5.91328e-40	0.480782	0.664	0.51	9.88759e-36	MicrogliaCluster-1	Rgs2
Cox20	5.94663e-40	-0.426932	0.273	0.476	9.94336e-36	MicrogliaCluster-1	Cox20
Kcnk13	6.96784e-40	0.43598	0.504	0.337	1.16509e-35	MicrogliaCluster-1	Kcnk13
Daglb	7.9696e-40	0.434954	0.596	0.417	1.3326e-35	MicrogliaCluster-1	Daglb
Cd82	9.19655e-40	0.430434	0.416	0.246	1.53775e-35	MicrogliaCluster-1	Cd82
Psma2	9.69695e-40	-0.432843	0.61	0.769	1.62143e-35	MicrogliaCluster-1	Psma2
Mrpl51	9.85882e-40	-0.485575	0.342	0.543	1.64849e-35	MicrogliaCluster-1	Mrpl51
Prelid1	1.05559e-39	-0.442858	0.585	0.737	1.76506e-35	MicrogliaCluster-1	Prelid1
Bcl7a	1.24389e-39	-0.709264	0.138	0.314	2.0799e-35	MicrogliaCluster-1	Bcl7a
Foxn3	1.28246e-39	0.458385	0.584	0.42	2.14439e-35	MicrogliaCluster-1	Foxn3
Tpm4	1.30095e-39	-0.436379	0.274	0.485	2.17532e-35	MicrogliaCluster-1	Tpm4
Tsc22d4	1.30142e-39	0.382981	0.83	0.701	2.17611e-35	MicrogliaCluster-1	Tsc22d4
P2rx7	1.3072e-39	0.437808	0.388	0.219	2.18577e-35	MicrogliaCluster-1	P2rx7
Mrpl12	1.34812e-39	-0.438292	0.373	0.579	2.25418e-35	MicrogliaCluster-1	Mrpl12
Wls	1.38394e-39	0.39876	0.675	0.499	2.31409e-35	MicrogliaCluster-1	Wls
Sf3b6	1.53391e-39	-0.472209	0.46	0.639	2.56485e-35	MicrogliaCluster-1	Sf3b6
Nckap1l	1.59997e-39	0.421315	0.571	0.407	2.6753e-35	MicrogliaCluster-1	Nckap1l
Polr2k	2.25257e-39	-0.453558	0.281	0.485	3.76652e-35	MicrogliaCluster-1	Polr2k
Pmf1	2.36098e-39	-0.416462	0.11	0.282	3.94779e-35	MicrogliaCluster-1	Pmf1
Sub1	2.5099e-39	-0.468358	0.729	0.854	4.1968e-35	MicrogliaCluster-1	Sub1
Pole3	2.67963e-39	-0.341344	0.104	0.277	4.4806e-35	MicrogliaCluster-1	Pole3
Mia2	3.0305e-39	0.394036	0.741	0.606	5.0673e-35	MicrogliaCluster-1	Mia2
Nnat	3.06995e-39	-1.67777	0.025	0.147	5.13327e-35	MicrogliaCluster-1	Nnat
Prdx2	3.22436e-39	-0.742836	0.696	0.81	5.39145e-35	MicrogliaCluster-1	Prdx2
Sgce	3.51949e-39	0.405524	0.482	0.308	5.88494e-35	MicrogliaCluster-1	Sgce
Bola3	3.53487e-39	-0.403116	0.144	0.327	5.91066e-35	MicrogliaCluster-1	Bola3
Rad18	4.0472e-39	-0.213687	0.013	0.129	6.76732e-35	MicrogliaCluster-1	Rad18
Mdh2	6.44478e-39	-0.44194	0.509	0.681	1.07763e-34	MicrogliaCluster-1	Mdh2
Fam111a	6.45934e-39	-0.466123	0.193	0.384	1.08007e-34	MicrogliaCluster-1	Fam111a
Dnaja1	6.72844e-39	-0.478572	0.73	0.832	1.12506e-34	MicrogliaCluster-1	Dnaja1
Pfdn6	6.79849e-39	-0.403206	0.206	0.403	1.13678e-34	MicrogliaCluster-1	Pfdn6
Dctpp1	6.79891e-39	-0.485838	0.406	0.597	1.13685e-34	MicrogliaCluster-1	Dctpp1
Ptpra	6.85093e-39	0.378702	0.826	0.68	1.14554e-34	MicrogliaCluster-1	Ptpra
Prkcd	7.47684e-39	0.425423	0.572	0.397	1.2502e-34	MicrogliaCluster-1	Prkcd
Ppih	8.51822e-39	-0.322973	0.107	0.282	1.42433e-34	MicrogliaCluster-1	Ppih
Cd14	8.73984e-39	0.440441	0.588	0.4	1.46139e-34	MicrogliaCluster-1	Cd14
Cd68	9.88015e-39	0.396375	0.818	0.621	1.65206e-34	MicrogliaCluster-1	Cd68
Map2	1.0587e-38	-0.593886	0.004	0.108	1.77025e-34	MicrogliaCluster-1	Map2
Lsm6	1.09987e-38	-0.441795	0.496	0.683	1.8391e-34	MicrogliaCluster-1	Lsm6
Park7	1.14545e-38	-0.416803	0.724	0.844	1.91531e-34	MicrogliaCluster-1	Park7
Ndufa11	1.2837e-38	-0.509255	0.527	0.707	2.14648e-34	MicrogliaCluster-1	Ndufa11
Gm12166	1.61524e-38	0.417001	0.621	0.457	2.70085e-34	MicrogliaCluster-1	Gm12166
Cenpp	1.70567e-38	-0.228115	0.015	0.132	2.85206e-34	MicrogliaCluster-1	Cenpp
Bin2	1.84519e-38	0.390663	0.715	0.545	3.08534e-34	MicrogliaCluster-1	Bin2
E2f8	2.00865e-38	-0.242688	0.009	0.117	3.35867e-34	MicrogliaCluster-1	E2f8
Stip1	2.03956e-38	-0.407027	0.263	0.471	3.41035e-34	MicrogliaCluster-1	Stip1
Rps26	2.08658e-38	-0.338859	0.988	0.988	3.48897e-34	MicrogliaCluster-1	Rps26
Slbp	2.16424e-38	-0.549171	0.245	0.428	3.61883e-34	MicrogliaCluster-1	Slbp
Ptafr	2.48548e-38	0.367943	0.309	0.147	4.15597e-34	MicrogliaCluster-1	Ptafr
Rnf149	2.62602e-38	0.42324	0.557	0.391	4.39097e-34	MicrogliaCluster-1	Rnf149
Snrpa1	3.79659e-38	-0.38655	0.314	0.525	6.34827e-34	MicrogliaCluster-1	Snrpa1
Ndufb9	4.26241e-38	-0.422539	0.682	0.794	7.12718e-34	MicrogliaCluster-1	Ndufb9
Unc119	4.58911e-38	-0.309227	0.003	0.104	7.67344e-34	MicrogliaCluster-1	Unc119
Snx5	5.90388e-38	0.340591	0.883	0.766	9.87187e-34	MicrogliaCluster-1	Snx5
Rfc3	5.93292e-38	-0.386994	0.145	0.326	9.92043e-34	MicrogliaCluster-1	Rfc3
S100a10	5.94464e-38	-0.613719	0.023	0.142	9.94003e-34	MicrogliaCluster-1	S100a10
Atp1b3	6.05833e-38	0.356895	0.88	0.743	1.01301e-33	MicrogliaCluster-1	Atp1b3
Ndufb2	6.17062e-38	-0.493709	0.472	0.65	1.03179e-33	MicrogliaCluster-1	Ndufb2
Srsf7	6.21015e-38	-0.509276	0.53	0.68	1.0384e-33	MicrogliaCluster-1	Srsf7
Dscc1	6.30309e-38	-0.219718	0.009	0.117	1.05394e-33	MicrogliaCluster-1	Dscc1
Knop1	6.40856e-38	0.40403	0.783	0.627	1.07157e-33	MicrogliaCluster-1	Knop1
Man1a	6.58161e-38	0.400008	0.428	0.256	1.10051e-33	MicrogliaCluster-1	Man1a
Nfib	7.04284e-38	-1.16503	0.006	0.108	1.17763e-33	MicrogliaCluster-1	Nfib
Csf3r	7.40385e-38	0.393573	0.366	0.197	1.238e-33	MicrogliaCluster-1	Csf3r
Ccnd2	7.68803e-38	-0.917483	0.009	0.116	1.28552e-33	MicrogliaCluster-1	Ccnd2
Ube2t	9.72775e-38	-0.207334	0.007	0.112	1.62658e-33	MicrogliaCluster-1	Ube2t
Zufsp	1.0055e-37	0.435807	0.558	0.39	1.68129e-33	MicrogliaCluster-1	Zufsp
Adora3	1.12098e-37	0.392658	0.393	0.222	1.87439e-33	MicrogliaCluster-1	Adora3
Hnrnpu	1.30657e-37	-0.389506	0.889	0.913	2.18471e-33	MicrogliaCluster-1	Hnrnpu
Gtpbp2	1.30693e-37	0.417052	0.441	0.273	2.18531e-33	MicrogliaCluster-1	Gtpbp2
Pdia3	1.36312e-37	0.347173	0.983	0.904	2.27927e-33	MicrogliaCluster-1	Pdia3
Bzw1	1.58436e-37	-0.397841	0.715	0.837	2.64921e-33	MicrogliaCluster-1	Bzw1
Arhgap30	1.59876e-37	0.41385	0.629	0.46	2.67328e-33	MicrogliaCluster-1	Arhgap30
Naca	1.63834e-37	-0.334595	0.966	0.975	2.73946e-33	MicrogliaCluster-1	Naca
Map1b	1.7089e-37	-1.23088	0.015	0.126	2.85746e-33	MicrogliaCluster-1	Map1b
Ezr	3.06789e-37	-0.690692	0.122	0.285	5.12981e-33	MicrogliaCluster-1	Ezr
Csnk1e	3.59641e-37	0.402267	0.712	0.564	6.01355e-33	MicrogliaCluster-1	Csnk1e
Gtf2h2	3.9331e-37	0.403666	0.653	0.492	6.57654e-33	MicrogliaCluster-1	Gtf2h2
Rgs7bp	4.09419e-37	0.445626	0.453	0.283	6.84589e-33	MicrogliaCluster-1	Rgs7bp
Nudcd2	5.67293e-37	-0.415128	0.251	0.449	9.48571e-33	MicrogliaCluster-1	Nudcd2
Myef2	5.67499e-37	-0.42422	0.157	0.341	9.48915e-33	MicrogliaCluster-1	Myef2
Gm1673	6.89686e-37	-0.696569	0.258	0.433	1.15322e-32	MicrogliaCluster-1	Gm1673
Cmtm7	6.93725e-37	0.343716	0.862	0.723	1.15998e-32	MicrogliaCluster-1	Cmtm7
Glmp	7.95938e-37	0.392655	0.665	0.503	1.33089e-32	MicrogliaCluster-1	Glmp
Vdac3	1.03658e-36	-0.403142	0.613	0.758	1.73327e-32	MicrogliaCluster-1	Vdac3
Ptprcap	1.1275e-36	-0.994983	0.009	0.113	1.88529e-32	MicrogliaCluster-1	Ptprcap
Ncf1	1.13739e-36	0.390343	0.627	0.461	1.90182e-32	MicrogliaCluster-1	Ncf1
Mdh1	1.68209e-36	-0.487333	0.548	0.714	2.81262e-32	MicrogliaCluster-1	Mdh1
Adam10	1.79562e-36	0.409373	0.739	0.594	3.00246e-32	MicrogliaCluster-1	Adam10
Tcp1	1.80338e-36	-0.425376	0.473	0.65	3.01543e-32	MicrogliaCluster-1	Tcp1
Ehd4	1.92153e-36	0.400607	0.748	0.581	3.213e-32	MicrogliaCluster-1	Ehd4
Odc1	2.31379e-36	-0.37152	0.102	0.263	3.86889e-32	MicrogliaCluster-1	Odc1
Anapc5	2.60368e-36	-0.430093	0.419	0.603	4.35361e-32	MicrogliaCluster-1	Anapc5
Sumo1	2.80867e-36	-0.456548	0.475	0.646	4.69637e-32	MicrogliaCluster-1	Sumo1
Ndn	3.44748e-36	-0.426557	0.004	0.102	5.76453e-32	MicrogliaCluster-1	Ndn
Fam162a	3.59696e-36	-0.488995	0.271	0.46	6.01448e-32	MicrogliaCluster-1	Fam162a
Rpl38	3.76318e-36	-0.29429	0.986	0.988	6.29242e-32	MicrogliaCluster-1	Rpl38
Tex30	3.9847e-36	-0.259938	0.055	0.197	6.66282e-32	MicrogliaCluster-1	Tex30
Igsf6	5.30719e-36	0.456572	0.485	0.316	8.87415e-32	MicrogliaCluster-1	Igsf6
Ubl5	5.6203e-36	-0.46701	0.82	0.897	9.3977e-32	MicrogliaCluster-1	Ubl5
Tfe3	6.01136e-36	0.407942	0.44	0.273	1.00516e-31	MicrogliaCluster-1	Tfe3
Selenos	6.55519e-36	0.379359	0.758	0.625	1.09609e-31	MicrogliaCluster-1	Selenos
Hsd17b11	8.61388e-36	0.405188	0.476	0.308	1.44033e-31	MicrogliaCluster-1	Hsd17b11
Dpysl3	9.00739e-36	-0.718465	0.006	0.103	1.50613e-31	MicrogliaCluster-1	Dpysl3
Hist1h3f	9.79696e-36	-0.342967	0.021	0.136	1.63815e-31	MicrogliaCluster-1	Hist1h3f
Gtf2h5	1.05079e-35	-0.438534	0.398	0.59	1.75703e-31	MicrogliaCluster-1	Gtf2h5
Acadl	1.08285e-35	-0.440375	0.301	0.501	1.81063e-31	MicrogliaCluster-1	Acadl
Kif18a	1.10088e-35	-0.254716	0.009	0.112	1.84079e-31	MicrogliaCluster-1	Kif18a
Junb	1.20859e-35	0.56256	0.467	0.305	2.02088e-31	MicrogliaCluster-1	Junb
Rpl22l1	1.23267e-35	-0.409715	0.818	0.896	2.06114e-31	MicrogliaCluster-1	Rpl22l1
Brip1	1.3373e-35	-0.199719	0.006	0.105	2.23611e-31	MicrogliaCluster-1	Brip1
Ndufb10	1.33993e-35	-0.479041	0.506	0.689	2.24049e-31	MicrogliaCluster-1	Ndufb10
Specc1	1.41774e-35	0.427774	0.57	0.416	2.37061e-31	MicrogliaCluster-1	Specc1
Cnbp	1.53209e-35	-0.410464	0.616	0.757	2.5618e-31	MicrogliaCluster-1	Cnbp
Pfn2	1.56533e-35	-0.607579	0.015	0.122	2.61739e-31	MicrogliaCluster-1	Pfn2
H1fx	1.67593e-35	-0.550562	0.01	0.113	2.80232e-31	MicrogliaCluster-1	H1fx
Hist1h2ak	1.85696e-35	-0.240877	0.007	0.107	3.10502e-31	MicrogliaCluster-1	Hist1h2ak
Nde1	1.86206e-35	-0.407065	0.139	0.307	3.11356e-31	MicrogliaCluster-1	Nde1
Lipa	2.08094e-35	0.378788	0.601	0.428	3.47954e-31	MicrogliaCluster-1	Lipa
Edf1	2.11427e-35	-0.393484	0.732	0.835	3.53527e-31	MicrogliaCluster-1	Edf1
Wee1	2.68113e-35	-0.199511	0.018	0.129	4.48312e-31	MicrogliaCluster-1	Wee1
Btg1	2.785e-35	0.182915	0.786	0.672	4.65679e-31	MicrogliaCluster-1	Btg1
Rnaseh2b	2.84258e-35	-0.281224	0.106	0.269	4.75307e-31	MicrogliaCluster-1	Rnaseh2b
Rbm5	3.32498e-35	0.365073	0.706	0.548	5.5597e-31	MicrogliaCluster-1	Rbm5
Fuca1	4.31488e-35	0.381129	0.759	0.634	7.21491e-31	MicrogliaCluster-1	Fuca1
Prcp	4.35355e-35	0.408732	0.441	0.283	7.27957e-31	MicrogliaCluster-1	Prcp
Hspd1	4.53002e-35	-0.467	0.646	0.757	7.57464e-31	MicrogliaCluster-1	Hspd1
Cd84	4.84112e-35	0.451714	0.578	0.402	8.09484e-31	MicrogliaCluster-1	Cd84
Mzb1	5.14461e-35	-1.29874	0.006	0.102	8.60231e-31	MicrogliaCluster-1	Mzb1
Ttc14	5.27942e-35	0.390562	0.695	0.542	8.82772e-31	MicrogliaCluster-1	Ttc14
Tpst2	5.74891e-35	0.405615	0.67	0.502	9.61275e-31	MicrogliaCluster-1	Tpst2
Atad5	6.25553e-35	-0.298804	0.065	0.208	1.04599e-30	MicrogliaCluster-1	Atad5
Nsmce4a	6.49063e-35	-0.415904	0.304	0.49	1.0853e-30	MicrogliaCluster-1	Nsmce4a
Usp8	6.81504e-35	0.389701	0.605	0.448	1.13954e-30	MicrogliaCluster-1	Usp8
Cdk5rap2	7.24159e-35	-0.283567	0.061	0.203	1.21087e-30	MicrogliaCluster-1	Cdk5rap2
Ccnl1	7.42728e-35	0.397776	0.629	0.477	1.24192e-30	MicrogliaCluster-1	Ccnl1
Dck	8.47512e-35	-0.290125	0.035	0.158	1.41713e-30	MicrogliaCluster-1	Dck
Pbdc1	8.58617e-35	-0.324396	0.14	0.312	1.43569e-30	MicrogliaCluster-1	Pbdc1
Arhgap25	9.83614e-35	0.42326	0.502	0.34	1.6447e-30	MicrogliaCluster-1	Arhgap25
Atp13a2	1.05751e-34	0.426431	0.618	0.482	1.76827e-30	MicrogliaCluster-1	Atp13a2
Haus1	1.28974e-34	-0.236217	0.056	0.196	2.15658e-30	MicrogliaCluster-1	Haus1
Rfc2	1.30086e-34	-0.422735	0.271	0.459	2.17518e-30	MicrogliaCluster-1	Rfc2
Myb	1.30412e-34	-0.427591	0.008	0.106	2.18063e-30	MicrogliaCluster-1	Myb
Lcp2	1.39407e-34	0.386388	0.467	0.298	2.33102e-30	MicrogliaCluster-1	Lcp2
Rps15	1.63351e-34	-0.320588	0.934	0.959	2.73139e-30	MicrogliaCluster-1	Rps15
S100a11	1.79541e-34	-0.45532	0.028	0.143	3.0021e-30	MicrogliaCluster-1	S100a11
Ahi1	2.09107e-34	-0.602885	0.032	0.151	3.49648e-30	MicrogliaCluster-1	Ahi1
Pkmyt1	2.16454e-34	-0.203177	0.01	0.111	3.61933e-30	MicrogliaCluster-1	Pkmyt1
Hpf1	2.44305e-34	-0.407497	0.5	0.663	4.08502e-30	MicrogliaCluster-1	Hpf1
Rpl14	2.49528e-34	-0.299518	0.963	0.975	4.17236e-30	MicrogliaCluster-1	Rpl14
C330027C09Rik	3.1175e-34	-0.172726	0.006	0.1	5.21277e-30	MicrogliaCluster-1	C330027C09Rik
Stard9	3.33774e-34	0.376277	0.308	0.162	5.58104e-30	MicrogliaCluster-1	Stard9
Timm8a1	3.60857e-34	-0.316355	0.107	0.268	6.03389e-30	MicrogliaCluster-1	Timm8a1
Mrpl42	3.79252e-34	-0.413987	0.347	0.542	6.34148e-30	MicrogliaCluster-1	Mrpl42
Iqgap1	3.93133e-34	-0.372298	0.036	0.157	6.57357e-30	MicrogliaCluster-1	Iqgap1
Capza2	3.98484e-34	0.27488	0.975	0.925	6.66305e-30	MicrogliaCluster-1	Capza2
Ppfia4	4.17664e-34	0.407231	0.511	0.337	6.98376e-30	MicrogliaCluster-1	Ppfia4
Spi1	4.99364e-34	0.319989	0.924	0.761	8.34986e-30	MicrogliaCluster-1	Spi1
Timm13	5.23544e-34	-0.395813	0.664	0.797	8.75418e-30	MicrogliaCluster-1	Timm13
Slc2a5	5.5888e-34	0.392155	0.354	0.196	9.34503e-30	MicrogliaCluster-1	Slc2a5
Slc11a1	5.61944e-34	0.397158	0.48	0.314	9.39626e-30	MicrogliaCluster-1	Slc11a1
Rbbp4	6.08402e-34	-0.45359	0.603	0.729	1.01731e-29	MicrogliaCluster-1	Rbbp4
E2f1	6.22844e-34	-0.310865	0.076	0.221	1.04146e-29	MicrogliaCluster-1	E2f1
Polr2j	7.14184e-34	-0.388635	0.357	0.544	1.19419e-29	MicrogliaCluster-1	Polr2j
Zfp36	7.39009e-34	0.398963	0.306	0.156	1.2357e-29	MicrogliaCluster-1	Zfp36
Slc43a3	8.8176e-34	-0.247051	0.037	0.161	1.47439e-29	MicrogliaCluster-1	Slc43a3
Ppcdc	9.60479e-34	0.404355	0.443	0.288	1.60602e-29	MicrogliaCluster-1	Ppcdc
Sla	9.78859e-34	0.398574	0.559	0.399	1.63675e-29	MicrogliaCluster-1	Sla
Coq7	1.09925e-33	-0.37439	0.142	0.311	1.83806e-29	MicrogliaCluster-1	Coq7
Nol7	1.20216e-33	-0.479427	0.56	0.717	2.01014e-29	MicrogliaCluster-1	Nol7
Laptm4a	1.27084e-33	0.336503	0.862	0.751	2.12496e-29	MicrogliaCluster-1	Laptm4a
Rogdi	1.37532e-33	0.391809	0.515	0.357	2.29968e-29	MicrogliaCluster-1	Rogdi
Pin1	1.60813e-33	-0.395088	0.276	0.466	2.68896e-29	MicrogliaCluster-1	Pin1
Cdc45	1.62918e-33	-0.172013	0.007	0.101	2.72415e-29	MicrogliaCluster-1	Cdc45
Psmb2	1.64749e-33	-0.390231	0.634	0.769	2.75476e-29	MicrogliaCluster-1	Psmb2
Cd164	1.67513e-33	0.402216	0.758	0.601	2.80099e-29	MicrogliaCluster-1	Cd164
Uqcc2	1.85124e-33	-0.434655	0.502	0.687	3.09546e-29	MicrogliaCluster-1	Uqcc2
Fam216a	1.95895e-33	-0.274274	0.018	0.124	3.27556e-29	MicrogliaCluster-1	Fam216a
Prdx6	2.30007e-33	-0.463123	0.192	0.36	3.84595e-29	MicrogliaCluster-1	Prdx6
Snrnp25	2.32682e-33	-0.273556	0.096	0.251	3.89067e-29	MicrogliaCluster-1	Snrnp25
Trp53i11	2.46242e-33	-0.298279	0.01	0.107	4.11742e-29	MicrogliaCluster-1	Trp53i11
Slc25a45	2.52493e-33	0.38288	0.434	0.272	4.22193e-29	MicrogliaCluster-1	Slc25a45
Fmc1	2.87132e-33	-0.336705	0.131	0.295	4.80114e-29	MicrogliaCluster-1	Fmc1
Snrnp70	3.01001e-33	0.345147	0.893	0.78	5.03303e-29	MicrogliaCluster-1	Snrnp70
Morc3	3.09191e-33	0.397445	0.669	0.54	5.16998e-29	MicrogliaCluster-1	Morc3
Rtn4	3.36792e-33	0.32006	0.918	0.816	5.6315e-29	MicrogliaCluster-1	Rtn4
Ybx3	4.0359e-33	-0.375527	0.152	0.323	6.74842e-29	MicrogliaCluster-1	Ybx3
Aftph	6.75009e-33	0.392613	0.436	0.283	1.12868e-28	MicrogliaCluster-1	Aftph
Csad	7.20473e-33	0.397482	0.327	0.181	1.2047e-28	MicrogliaCluster-1	Csad
Snrpn	7.55007e-33	-0.403096	0.019	0.123	1.26245e-28	MicrogliaCluster-1	Snrpn
A830008E24Rik	7.94713e-33	0.307325	0.154	0.046	1.32884e-28	MicrogliaCluster-1	A830008E24Rik
Itch	8.14079e-33	0.406447	0.626	0.492	1.36122e-28	MicrogliaCluster-1	Itch
Snx29	8.45399e-33	0.364268	0.302	0.158	1.41359e-28	MicrogliaCluster-1	Snx29
Cct5	9.03689e-33	-0.378959	0.59	0.735	1.51106e-28	MicrogliaCluster-1	Cct5
Rpa3	9.90041e-33	-0.285585	0.095	0.248	1.65545e-28	MicrogliaCluster-1	Rpa3
Eif1ad	1.00391e-32	-0.282259	0.165	0.347	1.67864e-28	MicrogliaCluster-1	Eif1ad
Stmn2	1.0113e-32	-1.14902	0.012	0.108	1.691e-28	MicrogliaCluster-1	Stmn2
Tnfrsf1a	1.04199e-32	0.393965	0.544	0.394	1.7423e-28	MicrogliaCluster-1	Tnfrsf1a
Cops9	1.19259e-32	-0.436978	0.573	0.729	1.99413e-28	MicrogliaCluster-1	Cops9
Tln1	1.20767e-32	0.339138	0.87	0.772	2.01934e-28	MicrogliaCluster-1	Tln1
Acap2	1.26125e-32	0.382139	0.659	0.531	2.10893e-28	MicrogliaCluster-1	Acap2
Exosc8	1.53532e-32	-0.369856	0.273	0.461	2.56721e-28	MicrogliaCluster-1	Exosc8
Zfp428	1.92055e-32	-0.313355	0.024	0.132	3.21136e-28	MicrogliaCluster-1	Zfp428
Arpp19	1.97389e-32	-0.361392	0.61	0.752	3.30053e-28	MicrogliaCluster-1	Arpp19
Cct8	2.38642e-32	-0.374498	0.668	0.788	3.99033e-28	MicrogliaCluster-1	Cct8
Reep3	2.45563e-32	0.37092	0.696	0.547	4.10606e-28	MicrogliaCluster-1	Reep3
Zfp36l2	2.73772e-32	0.397221	0.544	0.389	4.57774e-28	MicrogliaCluster-1	Zfp36l2
Mrpl13	3.52842e-32	-0.353713	0.217	0.397	5.89986e-28	MicrogliaCluster-1	Mrpl13
Slc6a6	3.62528e-32	0.373195	0.642	0.481	6.06182e-28	MicrogliaCluster-1	Slc6a6
Naa50	3.92031e-32	-0.402985	0.34	0.532	6.55516e-28	MicrogliaCluster-1	Naa50
Pgam1	3.95841e-32	-0.495957	0.78	0.868	6.61886e-28	MicrogliaCluster-1	Pgam1
Atp6ap1	4.92236e-32	0.381689	0.623	0.476	8.23069e-28	MicrogliaCluster-1	Atp6ap1
Cmss1	4.9467e-32	-0.245838	0.037	0.156	8.27138e-28	MicrogliaCluster-1	Cmss1
Ctc1	5.51479e-32	0.384412	0.428	0.275	9.22127e-28	MicrogliaCluster-1	Ctc1
Syngr2	5.94521e-32	0.431666	0.661	0.5	9.94098e-28	MicrogliaCluster-1	Syngr2
Vars	5.97697e-32	-0.336279	0.17	0.345	9.9941e-28	MicrogliaCluster-1	Vars
Adam17	6.11604e-32	0.382913	0.583	0.421	1.02266e-27	MicrogliaCluster-1	Adam17
Mrpl20	6.61325e-32	-0.380994	0.459	0.637	1.1058e-27	MicrogliaCluster-1	Mrpl20
Hist2h2bb	6.81309e-32	-0.31917	0.036	0.152	1.13922e-27	MicrogliaCluster-1	Hist2h2bb
Hck	6.87845e-32	0.38375	0.545	0.384	1.15015e-27	MicrogliaCluster-1	Hck
Hmgn5	7.82875e-32	-0.321392	0.082	0.223	1.30905e-27	MicrogliaCluster-1	Hmgn5
Hfe	7.8805e-32	0.399756	0.495	0.336	1.3177e-27	MicrogliaCluster-1	Hfe
Traf4	9.00068e-32	-0.244443	0.01	0.105	1.505e-27	MicrogliaCluster-1	Traf4
Rap1gds1	9.423e-32	0.387038	0.559	0.409	1.57562e-27	MicrogliaCluster-1	Rap1gds1
Scn1b	1.04616e-31	0.353107	0.338	0.187	1.74929e-27	MicrogliaCluster-1	Scn1b
Rpl4	1.08148e-31	-0.30418	0.937	0.949	1.80834e-27	MicrogliaCluster-1	Rpl4
Hist1h2ae	1.3061e-31	-2.06313	0.262	0.406	2.18393e-27	MicrogliaCluster-1	Hist1h2ae
Slc8a1	1.3083e-31	0.417073	0.4	0.251	2.18761e-27	MicrogliaCluster-1	Slc8a1
Cd302	1.35996e-31	0.38079	0.574	0.417	2.27399e-27	MicrogliaCluster-1	Cd302
Higd1a	1.36028e-31	-0.402403	0.335	0.51	2.27452e-27	MicrogliaCluster-1	Higd1a
Tor1aip1	1.44079e-31	0.368977	0.707	0.559	2.40915e-27	MicrogliaCluster-1	Tor1aip1
Ncapd3	1.58763e-31	-0.455998	0.157	0.315	2.65468e-27	MicrogliaCluster-1	Ncapd3
Idh3a	1.74793e-31	-0.32648	0.161	0.332	2.92271e-27	MicrogliaCluster-1	Idh3a
Cd63	1.77338e-31	0.260302	0.94	0.784	2.96528e-27	MicrogliaCluster-1	Cd63
Camk2d	2.33721e-31	0.350904	0.617	0.459	3.90804e-27	MicrogliaCluster-1	Camk2d
Ndufb6	2.5662e-31	-0.407184	0.298	0.485	4.29094e-27	MicrogliaCluster-1	Ndufb6
Spdl1	3.14108e-31	-0.210768	0.014	0.111	5.25219e-27	MicrogliaCluster-1	Spdl1
Ndufv3	3.23004e-31	-0.502498	0.616	0.746	5.40094e-27	MicrogliaCluster-1	Ndufv3
Pole4	3.31073e-31	-0.35706	0.2	0.377	5.53587e-27	MicrogliaCluster-1	Pole4
Pag1	3.49931e-31	0.388914	0.401	0.254	5.8512e-27	MicrogliaCluster-1	Pag1
Supt16	3.53258e-31	-0.389112	0.424	0.609	5.90683e-27	MicrogliaCluster-1	Supt16
Gpx4	3.55734e-31	-0.476079	0.791	0.872	5.94823e-27	MicrogliaCluster-1	Gpx4
Osbpl11	3.79499e-31	0.374241	0.497	0.345	6.3456e-27	MicrogliaCluster-1	Osbpl11
Fam49b	3.95139e-31	0.302806	0.902	0.805	6.60712e-27	MicrogliaCluster-1	Fam49b
Smad7	4.17428e-31	0.364156	0.426	0.275	6.97982e-27	MicrogliaCluster-1	Smad7
Ifngr2	5.22432e-31	0.35364	0.737	0.603	8.73559e-27	MicrogliaCluster-1	Ifngr2
Wdhd1	5.56811e-31	-0.205276	0.025	0.13	9.31044e-27	MicrogliaCluster-1	Wdhd1
Rheb	5.67551e-31	-0.380345	0.432	0.606	9.49002e-27	MicrogliaCluster-1	Rheb
Dpy30	5.68807e-31	-0.386627	0.233	0.408	9.51103e-27	MicrogliaCluster-1	Dpy30
Atp6ap2	6.1666e-31	0.344277	0.851	0.74	1.03112e-26	MicrogliaCluster-1	Atp6ap2
Eif2s2	7.12261e-31	-0.37381	0.785	0.868	1.19097e-26	MicrogliaCluster-1	Eif2s2
Auts2	9.83297e-31	-0.907424	0.031	0.137	1.64417e-26	MicrogliaCluster-1	Auts2
Snrnp40	1.11879e-30	-0.330463	0.223	0.398	1.87073e-26	MicrogliaCluster-1	Snrnp40
Gins4	1.18429e-30	-0.273454	0.099	0.245	1.98025e-26	MicrogliaCluster-1	Gins4
Hnrnpk	1.22785e-30	-0.331797	0.909	0.931	2.05309e-26	MicrogliaCluster-1	Hnrnpk
Sox11	1.26888e-30	-1.35238	0.01	0.1	2.1217e-26	MicrogliaCluster-1	Sox11
Pkn1	1.43331e-30	0.375166	0.618	0.483	2.39663e-26	MicrogliaCluster-1	Pkn1
Haus4	1.5216e-30	-0.233271	0.063	0.193	2.54427e-26	MicrogliaCluster-1	Haus4
Mrpl57	1.65896e-30	-0.380637	0.348	0.532	2.77394e-26	MicrogliaCluster-1	Mrpl57
Pdgfb	1.69976e-30	0.342858	0.288	0.149	2.84217e-26	MicrogliaCluster-1	Pdgfb
Alad	1.83154e-30	-0.292769	0.087	0.228	3.06252e-26	MicrogliaCluster-1	Alad
Snx18	1.90345e-30	0.390835	0.565	0.423	3.18276e-26	MicrogliaCluster-1	Snx18
Smc3	1.95363e-30	-0.392394	0.414	0.588	3.26666e-26	MicrogliaCluster-1	Smc3
Rps2	2.06982e-30	-0.284031	0.992	0.987	3.46094e-26	MicrogliaCluster-1	Rps2
Hypk	2.11373e-30	-0.390756	0.347	0.522	3.53437e-26	MicrogliaCluster-1	Hypk
Pwwp2a	2.11934e-30	0.369145	0.552	0.408	3.54375e-26	MicrogliaCluster-1	Pwwp2a
Mrps33	2.27912e-30	-0.41181	0.56	0.716	3.81092e-26	MicrogliaCluster-1	Mrps33
Pafah1b3	2.45515e-30	-0.722359	0.262	0.425	4.10525e-26	MicrogliaCluster-1	Pafah1b3
Sept7	2.52452e-30	-0.361695	0.73	0.829	4.22125e-26	MicrogliaCluster-1	Sept7
Ccdc50	2.55299e-30	0.334139	0.826	0.723	4.26885e-26	MicrogliaCluster-1	Ccdc50
Ndufv2	2.84234e-30	-0.431464	0.459	0.614	4.75268e-26	MicrogliaCluster-1	Ndufv2
Ndufb4	2.92485e-30	-0.396562	0.51	0.675	4.89064e-26	MicrogliaCluster-1	Ndufb4
Chchd1	2.97915e-30	-0.358528	0.424	0.603	4.98143e-26	MicrogliaCluster-1	Chchd1
Dusp7	3.93317e-30	0.359628	0.339	0.195	6.57666e-26	MicrogliaCluster-1	Dusp7
Sap18	4.86978e-30	-0.375871	0.374	0.554	8.14276e-26	MicrogliaCluster-1	Sap18
Tmem256	5.39083e-30	-0.43428	0.669	0.786	9.014e-26	MicrogliaCluster-1	Tmem256
Tmem140	6.22883e-30	0.340456	0.259	0.126	1.04152e-25	MicrogliaCluster-1	Tmem140
Brca2	6.37165e-30	-0.241705	0.052	0.174	1.0654e-25	MicrogliaCluster-1	Brca2
Uchl5	6.42818e-30	-0.354458	0.263	0.446	1.07486e-25	MicrogliaCluster-1	Uchl5
Rwdd1	1.05517e-29	-0.376718	0.438	0.602	1.76435e-25	MicrogliaCluster-1	Rwdd1
Lmo2	1.13713e-29	0.324503	0.7	0.537	1.90139e-25	MicrogliaCluster-1	Lmo2
Ptpn1	1.20934e-29	0.345538	0.723	0.606	2.02214e-25	MicrogliaCluster-1	Ptpn1
Bola2	1.27129e-29	-0.383204	0.47	0.646	2.12573e-25	MicrogliaCluster-1	Bola2
Sms	1.29833e-29	-0.357139	0.347	0.529	2.17093e-25	MicrogliaCluster-1	Sms
Dnase2a	1.32597e-29	0.351402	0.594	0.438	2.21716e-25	MicrogliaCluster-1	Dnase2a
Bcas2	1.47252e-29	-0.357482	0.462	0.642	2.4622e-25	MicrogliaCluster-1	Bcas2
Bora	1.49655e-29	-0.216238	0.023	0.124	2.50238e-25	MicrogliaCluster-1	Bora
Abracl	1.82587e-29	-0.469618	0.53	0.671	3.05304e-25	MicrogliaCluster-1	Abracl
Hpgd	1.83066e-29	0.405344	0.591	0.437	3.06104e-25	MicrogliaCluster-1	Hpgd
Sbf2	1.99139e-29	0.362583	0.439	0.295	3.3298e-25	MicrogliaCluster-1	Sbf2
Pcp4	2.04124e-29	-0.513422	0.021	0.119	3.41315e-25	MicrogliaCluster-1	Pcp4
Pfdn2	2.08899e-29	-0.357009	0.402	0.58	3.49301e-25	MicrogliaCluster-1	Pfdn2
Ntpcr	2.3042e-29	0.342421	0.683	0.535	3.85285e-25	MicrogliaCluster-1	Ntpcr
Sh3glb1	2.62435e-29	0.262752	0.96	0.888	4.38817e-25	MicrogliaCluster-1	Sh3glb1
Cetn3	2.75506e-29	-0.370228	0.446	0.628	4.60674e-25	MicrogliaCluster-1	Cetn3
Prim2	3.10993e-29	-0.186302	0.03	0.136	5.20012e-25	MicrogliaCluster-1	Prim2
Ddx5	3.41637e-29	0.256243	0.988	0.953	5.71252e-25	MicrogliaCluster-1	Ddx5
Zfp710	3.44808e-29	0.367584	0.441	0.293	5.76553e-25	MicrogliaCluster-1	Zfp710
Serf2	3.46464e-29	-0.312314	0.963	0.969	5.79322e-25	MicrogliaCluster-1	Serf2
Gm40841	4.03212e-29	0.256391	0.162	0.056	6.74212e-25	MicrogliaCluster-1	Gm40841
Cby1	4.28832e-29	-0.27599	0.082	0.215	7.1705e-25	MicrogliaCluster-1	Cby1
Ssna1	4.37626e-29	-0.354322	0.314	0.497	7.31754e-25	MicrogliaCluster-1	Ssna1
Hist1h2ad	4.42345e-29	-0.188351	0.012	0.1	7.39645e-25	MicrogliaCluster-1	Hist1h2ad
Acp1	5.58488e-29	-0.330928	0.274	0.452	9.33847e-25	MicrogliaCluster-1	Acp1
Cd180	5.93528e-29	0.342351	0.658	0.49	9.92438e-25	MicrogliaCluster-1	Cd180
Tubb3	6.20894e-29	-1.27706	0.015	0.104	1.0382e-24	MicrogliaCluster-1	Tubb3
Rnpep	6.93855e-29	0.353306	0.696	0.566	1.1602e-24	MicrogliaCluster-1	Rnpep
Tmem97	8.41421e-29	-0.298485	0.15	0.31	1.40694e-24	MicrogliaCluster-1	Tmem97
Pgp	9.85271e-29	-0.368257	0.312	0.488	1.64747e-24	MicrogliaCluster-1	Pgp
Slc46a3	1.17138e-28	0.338976	0.338	0.196	1.95867e-24	MicrogliaCluster-1	Slc46a3
Oaf	1.31017e-28	0.375544	0.447	0.304	2.19074e-24	MicrogliaCluster-1	Oaf
Nxt1	1.41723e-28	-0.302788	0.148	0.303	2.36975e-24	MicrogliaCluster-1	Nxt1
Crlf3	1.43392e-28	0.354989	0.591	0.458	2.39766e-24	MicrogliaCluster-1	Crlf3
Trim26	1.46317e-28	0.352776	0.464	0.325	2.44657e-24	MicrogliaCluster-1	Trim26
Rbm25	1.71145e-28	0.326509	0.87	0.745	2.86172e-24	MicrogliaCluster-1	Rbm25
Gas2l3	1.71154e-28	-0.203602	0.024	0.122	2.86186e-24	MicrogliaCluster-1	Gas2l3
Arid4a	1.97007e-28	0.387687	0.518	0.378	3.29415e-24	MicrogliaCluster-1	Arid4a
Mrpl28	2.0092e-28	-0.386328	0.316	0.483	3.35958e-24	MicrogliaCluster-1	Mrpl28
Tubg1	2.14618e-28	-0.233162	0.083	0.218	3.58862e-24	MicrogliaCluster-1	Tubg1
Smim11	2.15652e-28	-0.361417	0.263	0.434	3.60592e-24	MicrogliaCluster-1	Smim11
Dst	2.33908e-28	0.366721	0.543	0.396	3.91118e-24	MicrogliaCluster-1	Dst
Psmd14	2.37171e-28	-0.357658	0.354	0.537	3.96574e-24	MicrogliaCluster-1	Psmd14
Smap2	2.60502e-28	0.331872	0.781	0.676	4.35586e-24	MicrogliaCluster-1	Smap2
Irf8	2.66239e-28	0.222084	0.821	0.664	4.45179e-24	MicrogliaCluster-1	Irf8
Sec61b	2.90405e-28	-0.371455	0.826	0.895	4.85587e-24	MicrogliaCluster-1	Sec61b
Zcchc7	3.00135e-28	0.347104	0.53	0.386	5.01856e-24	MicrogliaCluster-1	Zcchc7
Pim1	3.01056e-28	-0.310533	0.044	0.157	5.03396e-24	MicrogliaCluster-1	Pim1
Atp5d	3.15084e-28	-0.387482	0.818	0.888	5.26852e-24	MicrogliaCluster-1	Atp5d
Bcl11a	3.18464e-28	-0.445933	0.03	0.13	5.32504e-24	MicrogliaCluster-1	Bcl11a
Lpar6	3.23735e-28	0.40003	0.528	0.394	5.41317e-24	MicrogliaCluster-1	Lpar6
Cmc2	3.35486e-28	-0.286567	0.115	0.259	5.60966e-24	MicrogliaCluster-1	Cmc2
Wdr76	3.58989e-28	-0.244105	0.061	0.182	6.00265e-24	MicrogliaCluster-1	Wdr76
Rnaseh2c	3.69599e-28	-0.385692	0.401	0.564	6.18006e-24	MicrogliaCluster-1	Rnaseh2c
Skap2	3.99573e-28	0.326727	0.735	0.601	6.68126e-24	MicrogliaCluster-1	Skap2
Ctps	4.10278e-28	-0.187698	0.045	0.16	6.86026e-24	MicrogliaCluster-1	Ctps
Dram2	4.1852e-28	0.375387	0.472	0.336	6.99807e-24	MicrogliaCluster-1	Dram2
Impdh2	4.19082e-28	-0.343207	0.257	0.427	7.00748e-24	MicrogliaCluster-1	Impdh2
Ctxn1	4.26301e-28	-0.332629	0.017	0.106	7.12819e-24	MicrogliaCluster-1	Ctxn1
Hist1h2bb	5.02612e-28	-0.245316	0.026	0.125	8.40418e-24	MicrogliaCluster-1	Hist1h2bb
Slc3a2	5.17996e-28	0.354577	0.753	0.627	8.66141e-24	MicrogliaCluster-1	Slc3a2
Gm2a	5.18942e-28	0.366193	0.583	0.461	8.67722e-24	MicrogliaCluster-1	Gm2a
Arl3	5.90244e-28	-0.473536	0.146	0.291	9.86947e-24	MicrogliaCluster-1	Arl3
Ckap5	6.96858e-28	-0.462265	0.292	0.451	1.16522e-23	MicrogliaCluster-1	Ckap5
Rock2	7.02239e-28	0.352991	0.74	0.628	1.17421e-23	MicrogliaCluster-1	Rock2
Mrfap1	7.24748e-28	-0.335286	0.767	0.849	1.21185e-23	MicrogliaCluster-1	Mrfap1
Mkln1	7.30045e-28	0.34708	0.605	0.473	1.22071e-23	MicrogliaCluster-1	Mkln1
Col27a1	7.49189e-28	0.318324	0.231	0.108	1.25272e-23	MicrogliaCluster-1	Col27a1
Ppp1cc	7.97219e-28	-0.368623	0.585	0.719	1.33303e-23	MicrogliaCluster-1	Ppp1cc
1110008P14Rik	8.26832e-28	-0.235606	0.031	0.133	1.38255e-23	MicrogliaCluster-1	1110008P14Rik
Xpo1	8.53393e-28	-0.296911	0.171	0.336	1.42696e-23	MicrogliaCluster-1	Xpo1
Ska2	8.63867e-28	-0.171884	0.024	0.121	1.44447e-23	MicrogliaCluster-1	Ska2
Edem2	1.06331e-27	0.362661	0.57	0.448	1.77796e-23	MicrogliaCluster-1	Edem2
Chchd6	1.07906e-27	-0.277687	0.061	0.18	1.8043e-23	MicrogliaCluster-1	Chchd6
Timm50	1.10051e-27	-0.328996	0.254	0.418	1.84017e-23	MicrogliaCluster-1	Timm50
Txnl1	1.42311e-27	-0.334545	0.529	0.681	2.37958e-23	MicrogliaCluster-1	Txnl1
Hdac2	1.50066e-27	-0.352921	0.225	0.39	2.50926e-23	MicrogliaCluster-1	Hdac2
Polr2m	1.51394e-27	-0.37327	0.318	0.495	2.53146e-23	MicrogliaCluster-1	Polr2m
Ube2n	1.61003e-27	-0.341096	0.475	0.651	2.69212e-23	MicrogliaCluster-1	Ube2n
Eva1a	1.69049e-27	0.345852	0.477	0.324	2.82667e-23	MicrogliaCluster-1	Eva1a
Ndufb3	1.69451e-27	-0.398382	0.448	0.603	2.83339e-23	MicrogliaCluster-1	Ndufb3
Ndufa8	1.75313e-27	-0.380816	0.517	0.675	2.93141e-23	MicrogliaCluster-1	Ndufa8
Pon2	1.96665e-27	0.324401	0.76	0.628	3.28843e-23	MicrogliaCluster-1	Pon2
Mis18a	2.16868e-27	-0.174386	0.035	0.14	3.62626e-23	MicrogliaCluster-1	Mis18a
Ppdpf	2.88998e-27	-0.429477	0.24	0.398	4.83234e-23	MicrogliaCluster-1	Ppdpf
Psmb3	3.0987e-27	-0.375545	0.591	0.716	5.18134e-23	MicrogliaCluster-1	Psmb3
Slc38a6	3.23878e-27	0.304763	0.317	0.181	5.41556e-23	MicrogliaCluster-1	Slc38a6
Erp29	3.36349e-27	0.258031	0.993	0.921	5.6241e-23	MicrogliaCluster-1	Erp29
Pdlim4	3.47621e-27	0.33958	0.621	0.491	5.81257e-23	MicrogliaCluster-1	Pdlim4
Hist3h2ba	3.87357e-27	-0.499435	0.044	0.15	6.477e-23	MicrogliaCluster-1	Hist3h2ba
Smarca5	3.98568e-27	-0.354959	0.606	0.737	6.66445e-23	MicrogliaCluster-1	Smarca5
Ak6	4.00237e-27	-0.274943	0.147	0.298	6.69237e-23	MicrogliaCluster-1	Ak6
Tra2a	4.73448e-27	0.331104	0.719	0.565	7.91652e-23	MicrogliaCluster-1	Tra2a
Nectin2	5.15526e-27	0.354573	0.346	0.213	8.62011e-23	MicrogliaCluster-1	Nectin2
Crip1	5.61153e-27	-1.17831	0.109	0.236	9.38304e-23	MicrogliaCluster-1	Crip1
Prpf38b	5.85555e-27	0.348399	0.706	0.575	9.79107e-23	MicrogliaCluster-1	Prpf38b
Lyar	6.37867e-27	-0.26332	0.149	0.302	1.06658e-22	MicrogliaCluster-1	Lyar
Gnas	7.8948e-27	-0.313998	0.967	0.977	1.32009e-22	MicrogliaCluster-1	Gnas
Aif1	7.96474e-27	0.257282	0.931	0.738	1.33178e-22	MicrogliaCluster-1	Aif1
Fh1	8.26825e-27	-0.293848	0.188	0.348	1.38253e-22	MicrogliaCluster-1	Fh1
Fam92a	8.55527e-27	-0.272909	0.128	0.274	1.43053e-22	MicrogliaCluster-1	Fam92a
Med30	1.15613e-26	-0.343689	0.231	0.391	1.93316e-22	MicrogliaCluster-1	Med30
Mgat4a	1.27614e-26	0.355454	0.465	0.322	2.13384e-22	MicrogliaCluster-1	Mgat4a
Rpl27	1.27656e-26	-0.26181	0.965	0.969	2.13453e-22	MicrogliaCluster-1	Rpl27
Stard3	1.31275e-26	0.306124	0.516	0.379	2.19506e-22	MicrogliaCluster-1	Stard3
Kcnk6	1.38424e-26	0.333092	0.328	0.194	2.31458e-22	MicrogliaCluster-1	Kcnk6
Cep89	1.42572e-26	-0.235897	0.041	0.145	2.38394e-22	MicrogliaCluster-1	Cep89
Tgfbr2	1.47482e-26	0.341957	0.52	0.376	2.46605e-22	MicrogliaCluster-1	Tgfbr2
Galk1	1.55451e-26	-0.329826	0.176	0.328	2.59929e-22	MicrogliaCluster-1	Galk1
Smc6	1.6641e-26	-0.406027	0.392	0.549	2.78254e-22	MicrogliaCluster-1	Smc6
Rnps1	1.80894e-26	-0.35215	0.293	0.459	3.02474e-22	MicrogliaCluster-1	Rnps1
Adam15	1.81543e-26	0.341859	0.478	0.335	3.03558e-22	MicrogliaCluster-1	Adam15
Cenpx	1.83377e-26	-0.363293	0.505	0.656	3.06625e-22	MicrogliaCluster-1	Cenpx
Eif2s1	1.9349e-26	-0.336466	0.457	0.626	3.23535e-22	MicrogliaCluster-1	Eif2s1
Atp5c1	2.00108e-26	-0.342666	0.8	0.884	3.346e-22	MicrogliaCluster-1	Atp5c1
Itga4	2.04078e-26	-0.340524	0.015	0.1	3.41238e-22	MicrogliaCluster-1	Itga4
Rbl1	2.16151e-26	-0.220926	0.052	0.165	3.61425e-22	MicrogliaCluster-1	Rbl1
Rassf4	2.27897e-26	0.36499	0.517	0.377	3.81066e-22	MicrogliaCluster-1	Rassf4
Mcfd2	2.51643e-26	0.342066	0.479	0.341	4.20772e-22	MicrogliaCluster-1	Mcfd2
Polr3k	2.99086e-26	-0.285412	0.176	0.335	5.00101e-22	MicrogliaCluster-1	Polr3k
Lpin2	3.04971e-26	0.36442	0.481	0.347	5.09943e-22	MicrogliaCluster-1	Lpin2
Serinc1	3.17286e-26	0.312411	0.694	0.582	5.30534e-22	MicrogliaCluster-1	Serinc1
Psmb7	3.20679e-26	-0.339072	0.361	0.538	5.36208e-22	MicrogliaCluster-1	Psmb7
Man1c1	3.25328e-26	0.323303	0.563	0.421	5.43981e-22	MicrogliaCluster-1	Man1c1
Canx	3.69789e-26	0.295124	0.94	0.836	6.18324e-22	MicrogliaCluster-1	Canx
Leprot	4.71803e-26	0.323758	0.645	0.518	7.88902e-22	MicrogliaCluster-1	Leprot
Eloc	4.99657e-26	-0.351199	0.497	0.649	8.35476e-22	MicrogliaCluster-1	Eloc
Bub3	5.14386e-26	-0.406123	0.436	0.594	8.60105e-22	MicrogliaCluster-1	Bub3
Psma6	5.42755e-26	-0.367432	0.406	0.566	9.07541e-22	MicrogliaCluster-1	Psma6
Bag1	5.55515e-26	-0.353898	0.624	0.754	9.28877e-22	MicrogliaCluster-1	Bag1
Il13ra1	5.96514e-26	0.333334	0.327	0.195	9.97431e-22	MicrogliaCluster-1	Il13ra1
Mrpl15	5.99825e-26	-0.315154	0.282	0.452	1.00297e-21	MicrogliaCluster-1	Mrpl15
Nhlrc3	6.23048e-26	0.34307	0.386	0.252	1.0418e-21	MicrogliaCluster-1	Nhlrc3
Ulbp1	6.23132e-26	-0.167899	0.028	0.123	1.04194e-21	MicrogliaCluster-1	Ulbp1
Fes	6.2611e-26	0.338667	0.49	0.348	1.04692e-21	MicrogliaCluster-1	Fes
Fam46a	6.69951e-26	0.411581	0.395	0.26	1.12023e-21	MicrogliaCluster-1	Fam46a
Bcl7c	7.10661e-26	-0.328269	0.229	0.391	1.1883e-21	MicrogliaCluster-1	Bcl7c
Ndufb11	7.76129e-26	-0.338014	0.71	0.808	1.29777e-21	MicrogliaCluster-1	Ndufb11
Eif3g	7.86752e-26	-0.298536	0.282	0.454	1.31553e-21	MicrogliaCluster-1	Eif3g
Tgfbrap1	8.0293e-26	0.363814	0.346	0.221	1.34258e-21	MicrogliaCluster-1	Tgfbrap1
Rbm26	8.13213e-26	0.313844	0.657	0.529	1.35977e-21	MicrogliaCluster-1	Rbm26
Hltf	1.11778e-25	0.373382	0.469	0.342	1.86904e-21	MicrogliaCluster-1	Hltf
Glrx3	1.11856e-25	-0.451272	0.622	0.733	1.87035e-21	MicrogliaCluster-1	Glrx3
Ebna1bp2	1.27281e-25	-0.302319	0.242	0.404	2.12826e-21	MicrogliaCluster-1	Ebna1bp2
Paqr7	1.38465e-25	0.330913	0.316	0.19	2.31527e-21	MicrogliaCluster-1	Paqr7
Hspa9	1.49596e-25	-0.291564	0.325	0.505	2.5014e-21	MicrogliaCluster-1	Hspa9
Sssca1	1.68722e-25	-0.265602	0.152	0.302	2.82121e-21	MicrogliaCluster-1	Sssca1
Timm8b	1.7887e-25	-0.390984	0.435	0.595	2.99088e-21	MicrogliaCluster-1	Timm8b
Nup107	1.8535e-25	-0.153668	0.025	0.117	3.09924e-21	MicrogliaCluster-1	Nup107
Atp8a1	2.09489e-25	0.322362	0.393	0.262	3.50286e-21	MicrogliaCluster-1	Atp8a1
Arl10	2.20742e-25	0.324543	0.258	0.14	3.69102e-21	MicrogliaCluster-1	Arl10
Rabgap1l	2.24927e-25	-0.267034	0.023	0.111	3.761e-21	MicrogliaCluster-1	Rabgap1l
Pnp	2.41477e-25	0.28329	0.896	0.77	4.03774e-21	MicrogliaCluster-1	Pnp
Tcf3	2.74889e-25	-0.397603	0.165	0.311	4.59641e-21	MicrogliaCluster-1	Tcf3
Pld1	2.99575e-25	0.330774	0.268	0.146	5.00919e-21	MicrogliaCluster-1	Pld1
Coa3	3.21158e-25	-0.344419	0.514	0.668	5.37008e-21	MicrogliaCluster-1	Coa3
Mrto4	3.54995e-25	-0.278029	0.22	0.383	5.93587e-21	MicrogliaCluster-1	Mrto4
Hist1h4c	3.55272e-25	-0.27678	0.046	0.15	5.94051e-21	MicrogliaCluster-1	Hist1h4c
Vpreb3	3.79689e-25	-2.06365	0.02	0.104	6.34878e-21	MicrogliaCluster-1	Vpreb3
Gdi2	4.00222e-25	0.234303	0.944	0.915	6.69212e-21	MicrogliaCluster-1	Gdi2
Dynlt1f	4.22858e-25	-0.30087	0.171	0.318	7.07061e-21	MicrogliaCluster-1	Dynlt1f
Atp5a1	4.31447e-25	-0.341478	0.8	0.87	7.21423e-21	MicrogliaCluster-1	Atp5a1
Grpel1	4.46177e-25	-0.327796	0.344	0.518	7.46052e-21	MicrogliaCluster-1	Grpel1
Acer3	5.10359e-25	0.367577	0.433	0.298	8.53372e-21	MicrogliaCluster-1	Acer3
Dctn3	5.15774e-25	-0.34818	0.382	0.546	8.62426e-21	MicrogliaCluster-1	Dctn3
Senp2	5.72628e-25	0.347881	0.502	0.375	9.57491e-21	MicrogliaCluster-1	Senp2
Pfdn4	7.28875e-25	-0.267472	0.137	0.277	1.21875e-20	MicrogliaCluster-1	Pfdn4
Tbca	7.34421e-25	-0.392198	0.581	0.703	1.22802e-20	MicrogliaCluster-1	Tbca
Txndc15	7.61325e-25	0.312365	0.634	0.511	1.27301e-20	MicrogliaCluster-1	Txndc15
Tbc1d16	8.04712e-25	0.330504	0.585	0.457	1.34556e-20	MicrogliaCluster-1	Tbc1d16
Anxa2	8.06958e-25	-0.391142	0.046	0.147	1.34931e-20	MicrogliaCluster-1	Anxa2
Strap	9.33757e-25	-0.329244	0.374	0.541	1.56133e-20	MicrogliaCluster-1	Strap
Itgb3bp	9.49729e-25	-0.212153	0.062	0.175	1.58804e-20	MicrogliaCluster-1	Itgb3bp
Cct2	1.05445e-24	-0.354039	0.667	0.778	1.76315e-20	MicrogliaCluster-1	Cct2
Cebpd	1.06489e-24	0.344933	0.411	0.277	1.78059e-20	MicrogliaCluster-1	Cebpd
Cytip	1.12748e-24	-0.343262	0.028	0.117	1.88527e-20	MicrogliaCluster-1	Cytip
Rnf187	1.17564e-24	-0.368787	0.401	0.565	1.96578e-20	MicrogliaCluster-1	Rnf187
Tbxas1	1.18694e-24	0.33215	0.425	0.284	1.98468e-20	MicrogliaCluster-1	Tbxas1
1810022K09Rik	1.20751e-24	-0.330315	0.409	0.584	2.01907e-20	MicrogliaCluster-1	1810022K09Rik
Psma3	1.26618e-24	-0.31982	0.71	0.816	2.11718e-20	MicrogliaCluster-1	Psma3
Ost4	1.28952e-24	-0.371697	0.599	0.72	2.15621e-20	MicrogliaCluster-1	Ost4
Commd1	1.55891e-24	-0.349116	0.363	0.527	2.60665e-20	MicrogliaCluster-1	Commd1
Tmem37	1.60469e-24	0.332091	0.551	0.409	2.68321e-20	MicrogliaCluster-1	Tmem37
Bc1	1.64314e-24	-0.534651	0.028	0.116	2.74749e-20	MicrogliaCluster-1	Bc1
Nfat5	1.91979e-24	0.331682	0.373	0.246	3.21007e-20	MicrogliaCluster-1	Nfat5
Klf7	2.00067e-24	0.310372	0.459	0.319	3.34531e-20	MicrogliaCluster-1	Klf7
Atp6v0a1	2.21882e-24	0.333242	0.537	0.401	3.71009e-20	MicrogliaCluster-1	Atp6v0a1
Nisch	2.23647e-24	0.340076	0.656	0.531	3.7396e-20	MicrogliaCluster-1	Nisch
Nav3	2.41306e-24	0.375216	0.393	0.253	4.03487e-20	MicrogliaCluster-1	Nav3
Xist	2.64149e-24	0.633518	0.463	0.323	4.41684e-20	MicrogliaCluster-1	Xist
Dnph1	2.65409e-24	-0.155039	0.019	0.102	4.4379e-20	MicrogliaCluster-1	Dnph1
Ndufa7	2.7294e-24	-0.365844	0.717	0.809	4.56383e-20	MicrogliaCluster-1	Ndufa7
Psat1	2.80237e-24	-0.255084	0.136	0.273	4.68584e-20	MicrogliaCluster-1	Psat1
Rgl2	2.92843e-24	0.305945	0.362	0.231	4.89662e-20	MicrogliaCluster-1	Rgl2
Slc25a4	2.95557e-24	-0.472231	0.754	0.827	4.94201e-20	MicrogliaCluster-1	Slc25a4
Hist1h1c	3.07998e-24	-0.824789	0.389	0.505	5.15004e-20	MicrogliaCluster-1	Hist1h1c
Ankrd11	3.16783e-24	0.281996	0.781	0.648	5.29694e-20	MicrogliaCluster-1	Ankrd11
Tmem63a	3.34504e-24	0.330777	0.307	0.185	5.59324e-20	MicrogliaCluster-1	Tmem63a
Tmem176a	3.55919e-24	0.463517	0.527	0.396	5.95131e-20	MicrogliaCluster-1	Tmem176a
Ppat	3.79023e-24	-0.225127	0.077	0.195	6.33764e-20	MicrogliaCluster-1	Ppat
Gar1	4.01541e-24	-0.254763	0.132	0.27	6.71417e-20	MicrogliaCluster-1	Gar1
Sept1	4.11334e-24	-0.342471	0.041	0.136	6.87792e-20	MicrogliaCluster-1	Sept1
Gins1	4.2473e-24	-0.171756	0.041	0.14	7.10191e-20	MicrogliaCluster-1	Gins1
Npc1	4.37379e-24	0.353778	0.459	0.327	7.31341e-20	MicrogliaCluster-1	Npc1
Serf1	5.12625e-24	-0.510407	0.23	0.376	8.57161e-20	MicrogliaCluster-1	Serf1
Gsdmd	5.17539e-24	0.312764	0.384	0.258	8.65377e-20	MicrogliaCluster-1	Gsdmd
Rdm1	5.24838e-24	-0.243668	0.079	0.195	8.77582e-20	MicrogliaCluster-1	Rdm1
Nup85	5.44127e-24	-0.184438	0.042	0.142	9.09835e-20	MicrogliaCluster-1	Nup85
Hist1h1e	5.46519e-24	-1.41305	0.656	0.712	9.13834e-20	MicrogliaCluster-1	Hist1h1e
Tomm5	5.6883e-24	-0.320258	0.354	0.518	9.5114e-20	MicrogliaCluster-1	Tomm5
Mrpl21	6.01123e-24	-0.285328	0.239	0.396	1.00514e-19	MicrogliaCluster-1	Mrpl21
Nfkb1	8.54143e-24	0.329689	0.457	0.327	1.42821e-19	MicrogliaCluster-1	Nfkb1
Sarnp	8.55563e-24	-0.34808	0.475	0.618	1.43059e-19	MicrogliaCluster-1	Sarnp
Uchl3	8.60847e-24	-0.311703	0.286	0.447	1.43942e-19	MicrogliaCluster-1	Uchl3
Ift27	8.71498e-24	-0.255304	0.076	0.191	1.45723e-19	MicrogliaCluster-1	Ift27
Eif4g2	9.78298e-24	-0.304769	0.873	0.914	1.63581e-19	MicrogliaCluster-1	Eif4g2
Pop4	1.00999e-23	-0.187083	0.063	0.175	1.6888e-19	MicrogliaCluster-1	Pop4
Prpf38a	1.0217e-23	-0.245431	0.147	0.288	1.70838e-19	MicrogliaCluster-1	Prpf38a
Rpa1	1.02915e-23	-0.186663	0.061	0.172	1.72083e-19	MicrogliaCluster-1	Rpa1
Mrps24	1.05393e-23	-0.315255	0.471	0.631	1.76227e-19	MicrogliaCluster-1	Mrps24
Gpr146	1.06214e-23	0.314772	0.293	0.17	1.77601e-19	MicrogliaCluster-1	Gpr146
Plod1	1.06676e-23	0.300797	0.527	0.386	1.78373e-19	MicrogliaCluster-1	Plod1
Psmd13	1.07444e-23	-0.326204	0.416	0.578	1.79657e-19	MicrogliaCluster-1	Psmd13
Sf3b1	1.09515e-23	0.25169	0.918	0.85	1.8312e-19	MicrogliaCluster-1	Sf3b1
Plcb2	1.17342e-23	0.26899	0.234	0.121	1.96207e-19	MicrogliaCluster-1	Plcb2
Neurl3	1.19519e-23	0.25207	0.147	0.055	1.99848e-19	MicrogliaCluster-1	Neurl3
Tnfrsf1b	1.34775e-23	0.320304	0.336	0.212	2.25357e-19	MicrogliaCluster-1	Tnfrsf1b
Nucb1	1.39574e-23	0.320548	0.542	0.409	2.33382e-19	MicrogliaCluster-1	Nucb1
Rnf215	1.40156e-23	0.305805	0.345	0.221	2.34355e-19	MicrogliaCluster-1	Rnf215
Glo1	1.44188e-23	-0.38253	0.542	0.686	2.41096e-19	MicrogliaCluster-1	Glo1
Ddx1	1.48296e-23	-0.303638	0.308	0.469	2.47965e-19	MicrogliaCluster-1	Ddx1
Mrpl54	1.50672e-23	-0.331969	0.352	0.518	2.51939e-19	MicrogliaCluster-1	Mrpl54
Sptbn1	1.59644e-23	-0.4338	0.226	0.372	2.66942e-19	MicrogliaCluster-1	Sptbn1
Ncf2	1.70044e-23	0.302244	0.633	0.506	2.8433e-19	MicrogliaCluster-1	Ncf2
Ndufc2	1.71183e-23	-0.352289	0.662	0.775	2.86235e-19	MicrogliaCluster-1	Ndufc2
Tmem135	1.85256e-23	0.312938	0.331	0.206	3.09766e-19	MicrogliaCluster-1	Tmem135
Fam212a	1.87654e-23	0.312883	0.546	0.413	3.13776e-19	MicrogliaCluster-1	Fam212a
Ccnt2	1.9071e-23	0.349387	0.445	0.323	3.18886e-19	MicrogliaCluster-1	Ccnt2
Nup43	1.94789e-23	-0.168021	0.05	0.153	3.25707e-19	MicrogliaCluster-1	Nup43
Pcmt1	1.95885e-23	-0.288282	0.425	0.595	3.2754e-19	MicrogliaCluster-1	Pcmt1
Ndufs4	2.00154e-23	-0.348685	0.419	0.572	3.34678e-19	MicrogliaCluster-1	Ndufs4
H1f0	2.06612e-23	-0.645229	0.319	0.449	3.45476e-19	MicrogliaCluster-1	H1f0
Srp14	2.16324e-23	-0.370025	0.692	0.792	3.61716e-19	MicrogliaCluster-1	Srp14
Polr2l	2.53112e-23	-0.286965	0.163	0.306	4.23228e-19	MicrogliaCluster-1	Polr2l
Lyz2	2.54653e-23	0.133268	0.725	0.581	4.25805e-19	MicrogliaCluster-1	Lyz2
Wdr44	2.57902e-23	0.334153	0.344	0.222	4.31238e-19	MicrogliaCluster-1	Wdr44
Csf2rb	2.71821e-23	0.261336	0.258	0.141	4.54513e-19	MicrogliaCluster-1	Csf2rb
Fkbp1a	2.91299e-23	-0.354223	0.48	0.619	4.87082e-19	MicrogliaCluster-1	Fkbp1a
Mrps21	2.95799e-23	-0.319871	0.597	0.731	4.94606e-19	MicrogliaCluster-1	Mrps21
Rbmxl1	2.96399e-23	-0.329853	0.38	0.535	4.95609e-19	MicrogliaCluster-1	Rbmxl1
Ndufb5	2.99204e-23	-0.313242	0.699	0.8	5.00298e-19	MicrogliaCluster-1	Ndufb5
Cecr2	3.04579e-23	-0.379677	0.029	0.115	5.09287e-19	MicrogliaCluster-1	Cecr2
Slc40a1	3.07071e-23	0.336485	0.379	0.246	5.13453e-19	MicrogliaCluster-1	Slc40a1
Klhl24	3.35011e-23	0.334421	0.465	0.339	5.60172e-19	MicrogliaCluster-1	Klhl24
Snrpc	3.55187e-23	-0.333183	0.332	0.489	5.93908e-19	MicrogliaCluster-1	Snrpc
Nans	3.87286e-23	-0.249907	0.212	0.373	6.47581e-19	MicrogliaCluster-1	Nans
Eif4e	3.97098e-23	-0.339849	0.324	0.484	6.63988e-19	MicrogliaCluster-1	Eif4e
Eri1	4.22531e-23	-0.26358	0.175	0.319	7.06513e-19	MicrogliaCluster-1	Eri1
Oat	4.23823e-23	-0.264403	0.185	0.333	7.08674e-19	MicrogliaCluster-1	Oat
Mrpl11	4.66246e-23	-0.290934	0.316	0.484	7.7961e-19	MicrogliaCluster-1	Mrpl11
Pfn1	4.86422e-23	-0.277783	0.983	0.976	8.13346e-19	MicrogliaCluster-1	Pfn1
Rpl28	4.96694e-23	-0.258623	0.99	0.989	8.30522e-19	MicrogliaCluster-1	Rpl28
Pold2	4.98315e-23	-0.165666	0.039	0.135	8.33232e-19	MicrogliaCluster-1	Pold2
Zfp652	5.16143e-23	0.308033	0.465	0.337	8.63042e-19	MicrogliaCluster-1	Zfp652
Taf10	5.68979e-23	-0.3345	0.582	0.716	9.51389e-19	MicrogliaCluster-1	Taf10
Gtf2a2	5.73344e-23	-0.314577	0.372	0.538	9.58688e-19	MicrogliaCluster-1	Gtf2a2
Ehd1	5.77396e-23	-0.209239	0.032	0.121	9.65464e-19	MicrogliaCluster-1	Ehd1
Lsm7	6.54387e-23	-0.325847	0.306	0.462	1.0942e-18	MicrogliaCluster-1	Lsm7
Rasgrp2	6.80259e-23	-0.462085	0.026	0.108	1.13746e-18	MicrogliaCluster-1	Rasgrp2
Mrpl34	7.25066e-23	-0.352377	0.431	0.583	1.21238e-18	MicrogliaCluster-1	Mrpl34
Cdk2ap1	7.79502e-23	-0.387753	0.384	0.532	1.3034e-18	MicrogliaCluster-1	Cdk2ap1
Dapp1	8.86844e-23	0.311412	0.416	0.288	1.48289e-18	MicrogliaCluster-1	Dapp1
Csf2ra	9.09909e-23	0.352121	0.528	0.402	1.52146e-18	MicrogliaCluster-1	Csf2ra
Runx1	9.26345e-23	0.325464	0.487	0.352	1.54894e-18	MicrogliaCluster-1	Runx1
Myh10	9.89842e-23	-0.288281	0.025	0.108	1.65511e-18	MicrogliaCluster-1	Myh10
Tmem87b	1.0344e-22	0.343616	0.379	0.255	1.72962e-18	MicrogliaCluster-1	Tmem87b
Tmem176b	1.05537e-22	0.473334	0.645	0.539	1.76469e-18	MicrogliaCluster-1	Tmem176b
Rpp30	1.05643e-22	-0.222502	0.107	0.233	1.76646e-18	MicrogliaCluster-1	Rpp30
Psma4	1.10488e-22	-0.314747	0.564	0.704	1.84746e-18	MicrogliaCluster-1	Psma4
Sacs	1.14164e-22	-0.186639	0.02	0.1	1.90893e-18	MicrogliaCluster-1	Sacs
Inpp4b	1.16685e-22	0.30134	0.293	0.176	1.95109e-18	MicrogliaCluster-1	Inpp4b
Nmral1	1.185e-22	-0.252023	0.098	0.217	1.98143e-18	MicrogliaCluster-1	Nmral1
Spire1	1.18631e-22	0.309645	0.51	0.387	1.98364e-18	MicrogliaCluster-1	Spire1
1700025G04Rik	1.22778e-22	-0.176445	0.033	0.122	2.05298e-18	MicrogliaCluster-1	1700025G04Rik
Psmc3	1.26186e-22	-0.337851	0.591	0.714	2.10996e-18	MicrogliaCluster-1	Psmc3
Anxa3	1.38585e-22	0.256336	0.856	0.68	2.31728e-18	MicrogliaCluster-1	Anxa3
Pdcd6	1.39154e-22	-0.327672	0.263	0.417	2.32679e-18	MicrogliaCluster-1	Pdcd6
Mrps12	1.39512e-22	-0.272376	0.225	0.382	2.33278e-18	MicrogliaCluster-1	Mrps12
Fam60a	1.68139e-22	-0.25143	0.107	0.231	2.81145e-18	MicrogliaCluster-1	Fam60a
mt-Atp6	1.68883e-22	-0.305239	0.998	0.984	2.82389e-18	MicrogliaCluster-1	mt-Atp6
Nme2	1.70047e-22	-0.258336	0.195	0.342	2.84336e-18	MicrogliaCluster-1	Nme2
Ctbp1	1.71695e-22	-0.311744	0.345	0.506	2.87091e-18	MicrogliaCluster-1	Ctbp1
Map4k4	1.73423e-22	0.277114	0.692	0.583	2.8998e-18	MicrogliaCluster-1	Map4k4
Mtus1	1.73931e-22	0.301476	0.382	0.257	2.9083e-18	MicrogliaCluster-1	Mtus1
Prps1	1.76207e-22	-0.18815	0.056	0.159	2.94636e-18	MicrogliaCluster-1	Prps1
Dynll2	1.7946e-22	-0.391229	0.435	0.593	3.00075e-18	MicrogliaCluster-1	Dynll2
Mbnl2	1.80326e-22	0.293598	0.465	0.344	3.01523e-18	MicrogliaCluster-1	Mbnl2
Irf2	1.90545e-22	0.308618	0.579	0.454	3.1861e-18	MicrogliaCluster-1	Irf2
1700017B05Rik	1.90715e-22	0.335891	0.365	0.245	3.18895e-18	MicrogliaCluster-1	1700017B05Rik
Rap2a	1.9437e-22	0.329977	0.535	0.412	3.25007e-18	MicrogliaCluster-1	Rap2a
Ccsap	2.05004e-22	-0.137255	0.021	0.102	3.42787e-18	MicrogliaCluster-1	Ccsap
Ube2m	2.11169e-22	-0.32492	0.581	0.714	3.53095e-18	MicrogliaCluster-1	Ube2m
D8Ertd738e	2.27609e-22	-0.332832	0.606	0.728	3.80585e-18	MicrogliaCluster-1	D8Ertd738e
Rps23	2.58873e-22	-0.192809	0.99	0.989	4.32862e-18	MicrogliaCluster-1	Rps23
Ash1l	2.62676e-22	0.297487	0.543	0.425	4.3922e-18	MicrogliaCluster-1	Ash1l
Vbp1	3.02367e-22	-0.304308	0.204	0.348	5.05588e-18	MicrogliaCluster-1	Vbp1
Gnai2	3.14525e-22	0.209013	0.986	0.938	5.25917e-18	MicrogliaCluster-1	Gnai2
Calr	3.1763e-22	0.263438	0.94	0.858	5.31109e-18	MicrogliaCluster-1	Calr
Ccdc47	3.29206e-22	0.314179	0.686	0.585	5.50465e-18	MicrogliaCluster-1	Ccdc47
Tpi1	3.43621e-22	-0.466171	0.644	0.749	5.74569e-18	MicrogliaCluster-1	Tpi1
Bcap31	3.45507e-22	0.266563	0.848	0.751	5.77721e-18	MicrogliaCluster-1	Bcap31
D030056L22Rik	3.78749e-22	-0.18334	0.068	0.177	6.33306e-18	MicrogliaCluster-1	D030056L22Rik
Eef1e1	4.01839e-22	-0.241674	0.188	0.332	6.71916e-18	MicrogliaCluster-1	Eef1e1
Nup37	4.03456e-22	-0.170479	0.053	0.153	6.74619e-18	MicrogliaCluster-1	Nup37
Stard8	4.11367e-22	0.317644	0.312	0.194	6.87847e-18	MicrogliaCluster-1	Stard8
Etf1	4.23884e-22	-0.300013	0.309	0.465	7.08777e-18	MicrogliaCluster-1	Etf1
Atp8a2	4.54943e-22	0.285641	0.206	0.102	7.6071e-18	MicrogliaCluster-1	Atp8a2
Ncaph	4.70862e-22	-0.262627	0.104	0.224	7.87328e-18	MicrogliaCluster-1	Ncaph
Anapc11	5.28691e-22	-0.297112	0.327	0.486	8.84025e-18	MicrogliaCluster-1	Anapc11
Eef1g	5.58814e-22	-0.294987	0.786	0.855	9.34392e-18	MicrogliaCluster-1	Eef1g
Atp6v0a2	5.59663e-22	0.320326	0.451	0.33	9.35813e-18	MicrogliaCluster-1	Atp6v0a2
Elk3	5.70118e-22	0.333338	0.502	0.384	9.53294e-18	MicrogliaCluster-1	Elk3
Ctbs	5.8338e-22	0.28346	0.333	0.212	9.7547e-18	MicrogliaCluster-1	Ctbs
Cln3	6.49051e-22	0.308961	0.415	0.29	1.08528e-17	MicrogliaCluster-1	Cln3
Ddx39b	6.52362e-22	-0.349666	0.637	0.738	1.09081e-17	MicrogliaCluster-1	Ddx39b
Kif21b	6.53841e-22	0.336122	0.467	0.35	1.09329e-17	MicrogliaCluster-1	Kif21b
Skp2	6.65423e-22	-0.185425	0.062	0.166	1.11265e-17	MicrogliaCluster-1	Skp2
mt-Co2	6.8029e-22	-0.27671	0.994	0.982	1.13751e-17	MicrogliaCluster-1	mt-Co2
Pitpnc1	7.00798e-22	0.335971	0.313	0.196	1.1718e-17	MicrogliaCluster-1	Pitpnc1
Raly	7.55079e-22	-0.321709	0.56	0.691	1.26257e-17	MicrogliaCluster-1	Raly
Thra	7.56523e-22	-0.517781	0.061	0.158	1.26498e-17	MicrogliaCluster-1	Thra
Fancm	7.87836e-22	-0.159793	0.028	0.111	1.31734e-17	MicrogliaCluster-1	Fancm
Cox17	7.91698e-22	-0.351764	0.397	0.557	1.3238e-17	MicrogliaCluster-1	Cox17
Xrcc6	8.12771e-22	-0.359643	0.111	0.23	1.35903e-17	MicrogliaCluster-1	Xrcc6
Spint1	8.18264e-22	0.321145	0.235	0.126	1.36822e-17	MicrogliaCluster-1	Spint1
Smim10l2a	8.63827e-22	0.26233	0.232	0.123	1.44441e-17	MicrogliaCluster-1	Smim10l2a
Morf4l1	8.78404e-22	-0.258133	0.927	0.948	1.46878e-17	MicrogliaCluster-1	Morf4l1
Cep128	8.80787e-22	-0.17569	0.037	0.127	1.47276e-17	MicrogliaCluster-1	Cep128
Tcirg1	8.88395e-22	0.337589	0.398	0.28	1.48549e-17	MicrogliaCluster-1	Tcirg1
Phb2	9.01693e-22	-0.283701	0.589	0.728	1.50772e-17	MicrogliaCluster-1	Phb2
Gmip	9.10729e-22	0.313129	0.475	0.351	1.52283e-17	MicrogliaCluster-1	Gmip
Psmc4	1.01589e-21	-0.305622	0.46	0.614	1.69868e-17	MicrogliaCluster-1	Psmc4
Rps29	1.0675e-21	0.121021	0.998	0.996	1.78496e-17	MicrogliaCluster-1	Rps29
Zcchc6	1.17183e-21	0.322127	0.552	0.446	1.95942e-17	MicrogliaCluster-1	Zcchc6
Fos	1.22583e-21	0.38044	0.215	0.109	2.0497e-17	MicrogliaCluster-1	Fos
Mbd2	1.38647e-21	-0.256253	0.252	0.406	2.31832e-17	MicrogliaCluster-1	Mbd2
Morf4l2	1.48334e-21	-0.346424	0.36	0.511	2.4803e-17	MicrogliaCluster-1	Morf4l2
Ruvbl1	1.5408e-21	-0.302936	0.271	0.425	2.57637e-17	MicrogliaCluster-1	Ruvbl1
Mknk1	1.56899e-21	0.309026	0.374	0.253	2.62352e-17	MicrogliaCluster-1	Mknk1
Grk6	1.69676e-21	-0.242781	0.087	0.199	2.83715e-17	MicrogliaCluster-1	Grk6
Gemin6	1.78888e-21	-0.182853	0.059	0.16	2.99119e-17	MicrogliaCluster-1	Gemin6
Cenpc1	1.80363e-21	-0.222031	0.102	0.222	3.01585e-17	MicrogliaCluster-1	Cenpc1
Mrps18c	1.8042e-21	-0.282861	0.304	0.461	3.01681e-17	MicrogliaCluster-1	Mrps18c
Rpl19	1.85171e-21	-0.195704	0.992	0.987	3.09624e-17	MicrogliaCluster-1	Rpl19
Zmiz1	1.85655e-21	0.302895	0.533	0.419	3.10434e-17	MicrogliaCluster-1	Zmiz1
Ndufa3	1.86527e-21	-0.331609	0.622	0.748	3.11892e-17	MicrogliaCluster-1	Ndufa3
Rassf2	2.09607e-21	0.323421	0.393	0.277	3.50484e-17	MicrogliaCluster-1	Rassf2
Arpc5l	2.12454e-21	-0.399195	0.46	0.605	3.55244e-17	MicrogliaCluster-1	Arpc5l
Lacc1	2.21905e-21	0.322774	0.413	0.286	3.71047e-17	MicrogliaCluster-1	Lacc1
Nsmce1	2.42766e-21	-0.288098	0.204	0.346	4.05929e-17	MicrogliaCluster-1	Nsmce1
Tmem167	2.72709e-21	-0.29178	0.466	0.608	4.55997e-17	MicrogliaCluster-1	Tmem167
Smox	2.8756e-21	0.285015	0.441	0.317	4.8083e-17	MicrogliaCluster-1	Smox
1110004E09Rik	3.00157e-21	-0.311408	0.064	0.165	5.01892e-17	MicrogliaCluster-1	1110004E09Rik
Aurkaip1	3.09649e-21	-0.330665	0.403	0.56	5.17764e-17	MicrogliaCluster-1	Aurkaip1
Aup1	3.11878e-21	0.289503	0.519	0.398	5.21491e-17	MicrogliaCluster-1	Aup1
Ppp1ca	3.23044e-21	-0.307611	0.759	0.844	5.40161e-17	MicrogliaCluster-1	Ppp1ca
Skp1a	3.51959e-21	-0.362885	0.448	0.58	5.88511e-17	MicrogliaCluster-1	Skp1a
Mum1	3.56103e-21	-0.184127	0.061	0.163	5.9544e-17	MicrogliaCluster-1	Mum1
Fam96a	4.07212e-21	-0.331509	0.494	0.633	6.80899e-17	MicrogliaCluster-1	Fam96a
Erlec1	4.28598e-21	0.327076	0.574	0.467	7.16658e-17	MicrogliaCluster-1	Erlec1
Lage3	4.44978e-21	-0.294738	0.319	0.473	7.44048e-17	MicrogliaCluster-1	Lage3
Etaa1	4.45391e-21	-0.218686	0.102	0.221	7.44738e-17	MicrogliaCluster-1	Etaa1
Kif2a	4.47993e-21	-0.318384	0.254	0.403	7.49089e-17	MicrogliaCluster-1	Kif2a
Plcl2	4.48284e-21	0.315767	0.36	0.242	7.49576e-17	MicrogliaCluster-1	Plcl2
Nfyb	4.67246e-21	-0.259925	0.127	0.25	7.81281e-17	MicrogliaCluster-1	Nfyb
Dynlrb1	4.68087e-21	-0.342162	0.371	0.513	7.82688e-17	MicrogliaCluster-1	Dynlrb1
Cct3	5.21277e-21	-0.314401	0.579	0.701	8.71627e-17	MicrogliaCluster-1	Cct3
Itpa	5.3131e-21	-0.200837	0.121	0.245	8.88404e-17	MicrogliaCluster-1	Itpa
Psma5	5.67687e-21	-0.310863	0.539	0.682	9.4923e-17	MicrogliaCluster-1	Psma5
Pola2	5.70307e-21	-0.1489	0.039	0.127	9.5361e-17	MicrogliaCluster-1	Pola2
Gm26917	5.9194e-21	0.107737	0.719	0.538	9.89783e-17	MicrogliaCluster-1	Gm26917
Cdt1	6.24442e-21	-0.146232	0.029	0.11	1.04413e-16	MicrogliaCluster-1	Cdt1
Hspe1	6.37835e-21	-0.32362	0.857	0.901	1.06652e-16	MicrogliaCluster-1	Hspe1
Arhgef40	6.78184e-21	0.302903	0.313	0.197	1.13399e-16	MicrogliaCluster-1	Arhgef40
Tnfrsf13b	7.3192e-21	0.252472	0.586	0.457	1.22384e-16	MicrogliaCluster-1	Tnfrsf13b
Itga9	7.45172e-21	0.270401	0.273	0.16	1.246e-16	MicrogliaCluster-1	Itga9
Ikzf1	7.75491e-21	0.306396	0.527	0.411	1.2967e-16	MicrogliaCluster-1	Ikzf1
Mtch1	7.89311e-21	-0.321064	0.594	0.712	1.31981e-16	MicrogliaCluster-1	Mtch1
Ubn2	9.09182e-21	0.29524	0.492	0.375	1.52024e-16	MicrogliaCluster-1	Ubn2
Etv1	1.00804e-20	0.296676	0.246	0.142	1.68555e-16	MicrogliaCluster-1	Etv1
Atxn10	1.03066e-20	-0.337644	0.586	0.708	1.72337e-16	MicrogliaCluster-1	Atxn10
Mien1	1.05768e-20	-0.318404	0.3	0.446	1.76854e-16	MicrogliaCluster-1	Mien1
Hhex	1.06856e-20	0.294162	0.544	0.417	1.78674e-16	MicrogliaCluster-1	Hhex
Fxn	1.10314e-20	-0.164914	0.048	0.142	1.84456e-16	MicrogliaCluster-1	Fxn
Ubash3b	1.10627e-20	0.325967	0.362	0.249	1.84979e-16	MicrogliaCluster-1	Ubash3b
Rcsd1	1.16232e-20	0.273442	0.554	0.427	1.94352e-16	MicrogliaCluster-1	Rcsd1
Psmd8	1.22347e-20	-0.317664	0.613	0.735	2.04576e-16	MicrogliaCluster-1	Psmd8
Ikzf2	1.22744e-20	0.247759	0.2	0.101	2.0524e-16	MicrogliaCluster-1	Ikzf2
Atp5g2	1.31456e-20	-0.238569	0.949	0.952	2.19807e-16	MicrogliaCluster-1	Atp5g2
Abcb4	1.32325e-20	0.270221	0.198	0.099	2.21261e-16	MicrogliaCluster-1	Abcb4
Agmo	1.38779e-20	0.311012	0.2	0.104	2.32053e-16	MicrogliaCluster-1	Agmo
Rplp2	1.38864e-20	-0.203831	0.99	0.985	2.32195e-16	MicrogliaCluster-1	Rplp2
Ifitm2	1.42982e-20	-0.421877	0.101	0.211	2.39081e-16	MicrogliaCluster-1	Ifitm2
Suz12	1.50523e-20	-0.289612	0.333	0.492	2.5169e-16	MicrogliaCluster-1	Suz12
Abcc3	1.51788e-20	0.283559	0.321	0.206	2.53805e-16	MicrogliaCluster-1	Abcc3
Sqle	1.54283e-20	-0.184478	0.029	0.11	2.57976e-16	MicrogliaCluster-1	Sqle
Casp8ap2	1.61878e-20	-0.273159	0.205	0.347	2.70676e-16	MicrogliaCluster-1	Casp8ap2
Mrps36	1.6221e-20	-0.311167	0.332	0.491	2.71231e-16	MicrogliaCluster-1	Mrps36
Jpt2	1.65174e-20	-0.185213	0.082	0.19	2.76187e-16	MicrogliaCluster-1	Jpt2
Zdhhc20	1.70617e-20	0.296498	0.456	0.338	2.85289e-16	MicrogliaCluster-1	Zdhhc20
Uqcrfs1	1.74353e-20	-0.326784	0.483	0.615	2.91536e-16	MicrogliaCluster-1	Uqcrfs1
Immp1l	1.77407e-20	-0.263315	0.184	0.318	2.96642e-16	MicrogliaCluster-1	Immp1l
Zdhhc14	1.79342e-20	0.276433	0.287	0.175	2.99878e-16	MicrogliaCluster-1	Zdhhc14
Sft2d2	1.80885e-20	0.270543	0.278	0.166	3.02458e-16	MicrogliaCluster-1	Sft2d2
1810011H11Rik	1.84527e-20	0.279477	0.313	0.197	3.08548e-16	MicrogliaCluster-1	1810011H11Rik
Cmpk1	1.9466e-20	-0.346799	0.487	0.64	3.25491e-16	MicrogliaCluster-1	Cmpk1
Gsr	1.96352e-20	-0.245239	0.095	0.204	3.28319e-16	MicrogliaCluster-1	Gsr
Mrpl58	2.05226e-20	-0.375447	0.295	0.447	3.43159e-16	MicrogliaCluster-1	Mrpl58
Med12l	2.07445e-20	0.272453	0.26	0.154	3.46868e-16	MicrogliaCluster-1	Med12l
Myl6	2.14375e-20	-0.340754	0.883	0.927	3.58456e-16	MicrogliaCluster-1	Myl6
Tmed5	2.22603e-20	0.272803	0.764	0.636	3.72214e-16	MicrogliaCluster-1	Tmed5
Nlrp3	2.34679e-20	0.279612	0.297	0.182	3.92406e-16	MicrogliaCluster-1	Nlrp3
Dazap1	2.37699e-20	-0.291313	0.292	0.442	3.97456e-16	MicrogliaCluster-1	Dazap1
Ypel3	2.43772e-20	0.269284	0.645	0.545	4.07611e-16	MicrogliaCluster-1	Ypel3
Abcg1	2.48008e-20	0.307447	0.401	0.275	4.14694e-16	MicrogliaCluster-1	Abcg1
Psmc1	2.62824e-20	-0.287348	0.306	0.458	4.39467e-16	MicrogliaCluster-1	Psmc1
Emc3	2.63835e-20	0.252447	0.713	0.619	4.41158e-16	MicrogliaCluster-1	Emc3
Tubb2b	2.6848e-20	-1.6217	0.268	0.391	4.48925e-16	MicrogliaCluster-1	Tubb2b
Sema4d	2.85683e-20	0.299793	0.342	0.226	4.77691e-16	MicrogliaCluster-1	Sema4d
Pgls	2.96598e-20	-0.610681	0.747	0.817	4.95942e-16	MicrogliaCluster-1	Pgls
Nop56	3.1048e-20	-0.28564	0.37	0.526	5.19154e-16	MicrogliaCluster-1	Nop56
Naaa	3.21973e-20	0.317721	0.487	0.363	5.38371e-16	MicrogliaCluster-1	Naaa
Matk	3.56828e-20	0.275067	0.345	0.228	5.96652e-16	MicrogliaCluster-1	Matk
Cfap36	3.62309e-20	-0.326332	0.133	0.255	6.05818e-16	MicrogliaCluster-1	Cfap36
Nipa2	3.6303e-20	0.295442	0.62	0.514	6.07023e-16	MicrogliaCluster-1	Nipa2
Arl2bp	3.75269e-20	-0.195915	0.062	0.159	6.27487e-16	MicrogliaCluster-1	Arl2bp
Acox3	4.02674e-20	0.292895	0.298	0.187	6.73311e-16	MicrogliaCluster-1	Acox3
Rpl23a	4.10663e-20	-0.251284	0.88	0.904	6.8667e-16	MicrogliaCluster-1	Rpl23a
Igfbp4	4.2152e-20	0.315052	0.626	0.496	7.04824e-16	MicrogliaCluster-1	Igfbp4
Gbp7	4.44292e-20	0.335912	0.335	0.221	7.429e-16	MicrogliaCluster-1	Gbp7
Rpl36a	4.63954e-20	-0.237489	0.967	0.97	7.75777e-16	MicrogliaCluster-1	Rpl36a
Sumo3	4.64794e-20	-0.295948	0.338	0.49	7.77182e-16	MicrogliaCluster-1	Sumo3
Usp2	4.74119e-20	0.300612	0.526	0.401	7.92774e-16	MicrogliaCluster-1	Usp2
Mettl9	4.99052e-20	-0.288835	0.434	0.582	8.34466e-16	MicrogliaCluster-1	Mettl9
Asf1a	5.04552e-20	-0.250232	0.163	0.295	8.43661e-16	MicrogliaCluster-1	Asf1a
Fyco1	5.04965e-20	0.29109	0.268	0.16	8.44351e-16	MicrogliaCluster-1	Fyco1
Khdrbs3	5.47502e-20	-0.310057	0.033	0.112	9.15478e-16	MicrogliaCluster-1	Khdrbs3
Akt3	5.49419e-20	-0.163598	0.027	0.104	9.18683e-16	MicrogliaCluster-1	Akt3
Luc7l2	5.57348e-20	0.261706	0.812	0.698	9.31941e-16	MicrogliaCluster-1	Luc7l2
Paip2b	5.74257e-20	-0.171263	0.055	0.15	9.60215e-16	MicrogliaCluster-1	Paip2b
Fam102b	5.84102e-20	0.292575	0.34	0.225	9.76676e-16	MicrogliaCluster-1	Fam102b
Gpr160	5.89443e-20	0.281825	0.237	0.132	9.85608e-16	MicrogliaCluster-1	Gpr160
Plpp1	6.03082e-20	0.298326	0.417	0.297	1.00841e-15	MicrogliaCluster-1	Plpp1
Ubr7	6.25977e-20	-0.185404	0.09	0.2	1.0467e-15	MicrogliaCluster-1	Ubr7
Srp19	6.56111e-20	-0.293826	0.411	0.568	1.09708e-15	MicrogliaCluster-1	Srp19
Med28	7.65684e-20	-0.279419	0.354	0.508	1.2803e-15	MicrogliaCluster-1	Med28
Fmnl3	7.87106e-20	0.281927	0.318	0.209	1.31612e-15	MicrogliaCluster-1	Fmnl3
Rex1bd	8.03408e-20	-0.289942	0.417	0.573	1.34338e-15	MicrogliaCluster-1	Rex1bd
Ulk2	8.20089e-20	0.291931	0.46	0.35	1.37127e-15	MicrogliaCluster-1	Ulk2
Glrx5	8.65072e-20	-0.300161	0.365	0.512	1.44649e-15	MicrogliaCluster-1	Glrx5
Ankrd44	8.69024e-20	0.315751	0.398	0.285	1.45309e-15	MicrogliaCluster-1	Ankrd44
Timm17a	9.34492e-20	-0.252854	0.265	0.418	1.56256e-15	MicrogliaCluster-1	Timm17a
Ccdc124	9.80753e-20	-0.255976	0.237	0.382	1.63992e-15	MicrogliaCluster-1	Ccdc124
Fli1	9.95647e-20	0.300883	0.425	0.315	1.66482e-15	MicrogliaCluster-1	Fli1
Slf1	1.04094e-19	-0.178877	0.09	0.2	1.74055e-15	MicrogliaCluster-1	Slf1
Carnmt1	1.14911e-19	-0.320612	0.18	0.313	1.92143e-15	MicrogliaCluster-1	Carnmt1
Ndufaf2	1.26461e-19	-0.239729	0.134	0.256	2.11455e-15	MicrogliaCluster-1	Ndufaf2
Nudt4	1.28225e-19	-0.306117	0.255	0.398	2.14406e-15	MicrogliaCluster-1	Nudt4
Txnl4a	1.29081e-19	-0.289258	0.277	0.425	2.15837e-15	MicrogliaCluster-1	Txnl4a
Guk1	1.36805e-19	-0.204882	0.147	0.275	2.28751e-15	MicrogliaCluster-1	Guk1
Hspa8	1.41928e-19	-0.237239	0.986	0.972	2.37318e-15	MicrogliaCluster-1	Hspa8
Tlr2	1.4221e-19	0.287404	0.368	0.25	2.3779e-15	MicrogliaCluster-1	Tlr2
Pttg1ip	1.42296e-19	0.308768	0.524	0.42	2.37934e-15	MicrogliaCluster-1	Pttg1ip
Hspa14	1.42566e-19	-0.256654	0.258	0.405	2.38385e-15	MicrogliaCluster-1	Hspa14
Cbx1	1.48735e-19	-0.332436	0.667	0.74	2.487e-15	MicrogliaCluster-1	Cbx1
Ube2i	1.52726e-19	-0.287053	0.68	0.782	2.55373e-15	MicrogliaCluster-1	Ube2i
Tmem173	1.54002e-19	0.331958	0.346	0.234	2.57507e-15	MicrogliaCluster-1	Tmem173
Mrps28	1.63074e-19	-0.234962	0.177	0.309	2.72676e-15	MicrogliaCluster-1	Mrps28
Nap1l4	1.74423e-19	-0.287664	0.509	0.643	2.91653e-15	MicrogliaCluster-1	Nap1l4
1810058I24Rik	1.79761e-19	-0.522819	0.397	0.538	3.00579e-15	MicrogliaCluster-1	1810058I24Rik
G2e3	1.79941e-19	-0.274123	0.103	0.212	3.0088e-15	MicrogliaCluster-1	G2e3
Hsp90ab1	1.85739e-19	-0.222599	0.993	0.983	3.10574e-15	MicrogliaCluster-1	Hsp90ab1
Rnf111	1.88808e-19	0.277792	0.513	0.404	3.15706e-15	MicrogliaCluster-1	Rnf111
Rpl31	1.91482e-19	-0.262568	0.918	0.938	3.20177e-15	MicrogliaCluster-1	Rpl31
Zmynd19	1.97102e-19	-0.163154	0.055	0.148	3.29575e-15	MicrogliaCluster-1	Zmynd19
Zfp90	1.97496e-19	0.312325	0.438	0.326	3.30233e-15	MicrogliaCluster-1	Zfp90
Nup35	2.03668e-19	-0.153063	0.062	0.16	3.40553e-15	MicrogliaCluster-1	Nup35
Xiap	2.11951e-19	0.314125	0.503	0.403	3.54403e-15	MicrogliaCluster-1	Xiap
mt-Co3	2.19459e-19	-0.283528	0.991	0.98	3.66957e-15	MicrogliaCluster-1	mt-Co3
Rcc1	2.34557e-19	-0.144208	0.056	0.15	3.92203e-15	MicrogliaCluster-1	Rcc1
Rbbp8	2.36524e-19	-0.158357	0.08	0.186	3.95491e-15	MicrogliaCluster-1	Rbbp8
Aaas	2.40598e-19	-0.129093	0.03	0.108	4.02304e-15	MicrogliaCluster-1	Aaas
Ndufa1	2.4169e-19	-0.334707	0.603	0.734	4.0413e-15	MicrogliaCluster-1	Ndufa1
Psmc6	2.62823e-19	-0.303365	0.454	0.594	4.39466e-15	MicrogliaCluster-1	Psmc6
Tia1	2.69921e-19	0.275978	0.61	0.499	4.51335e-15	MicrogliaCluster-1	Tia1
Lmnb2	2.79602e-19	-0.136315	0.031	0.11	4.67523e-15	MicrogliaCluster-1	Lmnb2
Sf3a3	3.02494e-19	-0.246615	0.263	0.41	5.058e-15	MicrogliaCluster-1	Sf3a3
Hdac3	3.18317e-19	-0.22024	0.169	0.301	5.32258e-15	MicrogliaCluster-1	Hdac3
Gatad1	3.25626e-19	-0.276789	0.274	0.418	5.44479e-15	MicrogliaCluster-1	Gatad1
Cep68	3.39258e-19	0.264118	0.272	0.168	5.67274e-15	MicrogliaCluster-1	Cep68
Tsfm	3.60328e-19	-0.186222	0.146	0.274	6.02505e-15	MicrogliaCluster-1	Tsfm
Metap2	3.89783e-19	-0.277766	0.717	0.8	6.51756e-15	MicrogliaCluster-1	Metap2
Rps16	4.2072e-19	-0.18482	0.99	0.988	7.03486e-15	MicrogliaCluster-1	Rps16
Cdc123	4.23021e-19	-0.242741	0.249	0.387	7.07334e-15	MicrogliaCluster-1	Cdc123
Slc25a36	4.32112e-19	0.310104	0.364	0.257	7.22534e-15	MicrogliaCluster-1	Slc25a36
Bod1	4.4459e-19	-0.236597	0.095	0.2	7.43399e-15	MicrogliaCluster-1	Bod1
Haus3	4.60083e-19	-0.231683	0.139	0.262	7.69305e-15	MicrogliaCluster-1	Haus3
Tkt	4.6454e-19	-0.309064	0.607	0.715	7.76758e-15	MicrogliaCluster-1	Tkt
Polr2c	4.92848e-19	-0.266463	0.269	0.414	8.24091e-15	MicrogliaCluster-1	Polr2c
Nutf2	4.9524e-19	-0.203652	0.091	0.197	8.28092e-15	MicrogliaCluster-1	Nutf2
Mon2	6.02608e-19	0.316402	0.366	0.26	1.00762e-14	MicrogliaCluster-1	Mon2
C3ar1	6.77036e-19	0.318272	0.556	0.426	1.13207e-14	MicrogliaCluster-1	C3ar1
Pqlc2	6.91706e-19	0.26988	0.345	0.233	1.1566e-14	MicrogliaCluster-1	Pqlc2
Acat2	7.18049e-19	-0.180133	0.056	0.147	1.20065e-14	MicrogliaCluster-1	Acat2
Tspo	7.19846e-19	-0.381058	0.36	0.491	1.20366e-14	MicrogliaCluster-1	Tspo
Psmb1	7.32775e-19	-0.265394	0.779	0.845	1.22527e-14	MicrogliaCluster-1	Psmb1
Rasal3	7.89725e-19	0.290886	0.413	0.302	1.3205e-14	MicrogliaCluster-1	Rasal3
B4galt4	8.22896e-19	0.253	0.274	0.169	1.37596e-14	MicrogliaCluster-1	B4galt4
Lmbrd1	8.87051e-19	0.294081	0.4	0.29	1.48324e-14	MicrogliaCluster-1	Lmbrd1
Lrrc59	8.99407e-19	-0.276823	0.3	0.448	1.5039e-14	MicrogliaCluster-1	Lrrc59
Slirp	9.0622e-19	-0.288202	0.325	0.469	1.51529e-14	MicrogliaCluster-1	Slirp
Usp37	9.35155e-19	-0.207021	0.098	0.208	1.56367e-14	MicrogliaCluster-1	Usp37
0610040J01Rik	9.5246e-19	0.272962	0.392	0.282	1.59261e-14	MicrogliaCluster-1	0610040J01Rik
Rptor	9.84629e-19	0.28793	0.301	0.195	1.6464e-14	MicrogliaCluster-1	Rptor
Icam1	1.02209e-18	0.294703	0.37	0.253	1.70903e-14	MicrogliaCluster-1	Icam1
Pan3	1.18461e-18	0.304304	0.338	0.234	1.98078e-14	MicrogliaCluster-1	Pan3
Smco4	1.21003e-18	-0.24236	0.098	0.204	2.0233e-14	MicrogliaCluster-1	Smco4
Abhd8	1.2425e-18	-0.218571	0.083	0.185	2.07758e-14	MicrogliaCluster-1	Abhd8
Mrpl40	1.32665e-18	-0.217873	0.13	0.249	2.2183e-14	MicrogliaCluster-1	Mrpl40
Leng8	1.39763e-18	0.280555	0.32	0.217	2.33698e-14	MicrogliaCluster-1	Leng8
Gm37494	1.4847e-18	0.28013	0.291	0.185	2.48257e-14	MicrogliaCluster-1	Gm37494
Adss	1.49093e-18	-0.226995	0.229	0.369	2.49298e-14	MicrogliaCluster-1	Adss
Zfp644	1.51657e-18	0.249531	0.586	0.483	2.53585e-14	MicrogliaCluster-1	Zfp644
Cnot6	1.57545e-18	-0.22323	0.234	0.375	2.63431e-14	MicrogliaCluster-1	Cnot6
Colgalt1	1.59196e-18	0.272908	0.563	0.447	2.66192e-14	MicrogliaCluster-1	Colgalt1
Stat3	1.65211e-18	0.274207	0.359	0.255	2.7625e-14	MicrogliaCluster-1	Stat3
Etfa	1.66654e-18	-0.269274	0.254	0.397	2.78662e-14	MicrogliaCluster-1	Etfa
Fundc2	1.71518e-18	-0.289623	0.352	0.49	2.86796e-14	MicrogliaCluster-1	Fundc2
Mboat7	1.81974e-18	0.289925	0.331	0.227	3.04278e-14	MicrogliaCluster-1	Mboat7
Srp9	1.8904e-18	-0.284017	0.59	0.711	3.16094e-14	MicrogliaCluster-1	Srp9
Mgll	1.95935e-18	0.284307	0.33	0.221	3.27623e-14	MicrogliaCluster-1	Mgll
Lamtor5	1.99615e-18	-0.290213	0.398	0.544	3.33776e-14	MicrogliaCluster-1	Lamtor5
Carhsp1	2.12988e-18	-0.222571	0.074	0.169	3.56136e-14	MicrogliaCluster-1	Carhsp1
Eid1	2.17941e-18	-0.421057	0.35	0.477	3.64419e-14	MicrogliaCluster-1	Eid1
Slc38a9	2.18949e-18	0.295592	0.332	0.225	3.66105e-14	MicrogliaCluster-1	Slc38a9
Bola1	2.21171e-18	-0.239569	0.172	0.3	3.69819e-14	MicrogliaCluster-1	Bola1
Adk	2.2521e-18	-0.197952	0.106	0.214	3.76573e-14	MicrogliaCluster-1	Adk
Cfdp1	2.42379e-18	-0.275313	0.347	0.496	4.05282e-14	MicrogliaCluster-1	Cfdp1
Nipsnap1	2.83466e-18	-0.135017	0.029	0.102	4.73984e-14	MicrogliaCluster-1	Nipsnap1
Plekho1	3.01286e-18	0.235853	0.83	0.747	5.03779e-14	MicrogliaCluster-1	Plekho1
Clic4	3.31261e-18	-0.144096	0.029	0.102	5.53902e-14	MicrogliaCluster-1	Clic4
Bsg	3.45598e-18	0.119955	0.963	0.894	5.77874e-14	MicrogliaCluster-1	Bsg
Nudt5	3.53024e-18	-0.250786	0.239	0.381	5.90292e-14	MicrogliaCluster-1	Nudt5
Parp14	3.74582e-18	0.317047	0.291	0.186	6.26338e-14	MicrogliaCluster-1	Parp14
Nfe2l2	4.27966e-18	0.313537	0.59	0.489	7.15602e-14	MicrogliaCluster-1	Nfe2l2
Map3k8	4.36832e-18	0.237103	0.187	0.097	7.30426e-14	MicrogliaCluster-1	Map3k8
Polr2e	4.41209e-18	-0.274935	0.384	0.529	7.37745e-14	MicrogliaCluster-1	Polr2e
Arhgap39	4.42317e-18	0.279223	0.252	0.154	7.39599e-14	MicrogliaCluster-1	Arhgap39
Thyn1	4.43427e-18	-0.246135	0.134	0.248	7.41453e-14	MicrogliaCluster-1	Thyn1
Tomm20	5.05584e-18	-0.274204	0.78	0.826	8.45386e-14	MicrogliaCluster-1	Tomm20
Clns1a	5.23509e-18	-0.253352	0.297	0.443	8.7536e-14	MicrogliaCluster-1	Clns1a
Maged1	5.72937e-18	-0.356942	0.203	0.326	9.58008e-14	MicrogliaCluster-1	Maged1
Eif1b	5.79544e-18	-0.30738	0.632	0.745	9.69056e-14	MicrogliaCluster-1	Eif1b
Zcchc17	6.15908e-18	-0.233983	0.246	0.392	1.02986e-13	MicrogliaCluster-1	Zcchc17
Dcaf8	6.70104e-18	0.303572	0.52	0.428	1.12048e-13	MicrogliaCluster-1	Dcaf8
Celf2	6.89495e-18	0.191812	0.748	0.63	1.15291e-13	MicrogliaCluster-1	Celf2
Npm3	6.9604e-18	-0.210918	0.157	0.279	1.16385e-13	MicrogliaCluster-1	Npm3
Ubap2	7.05366e-18	-0.225313	0.202	0.337	1.17944e-13	MicrogliaCluster-1	Ubap2
Umps	7.23928e-18	-0.199621	0.127	0.243	1.21048e-13	MicrogliaCluster-1	Umps
Mrpl36	7.55218e-18	-0.287809	0.342	0.485	1.2628e-13	MicrogliaCluster-1	Mrpl36
Ldhb	7.57702e-18	0.199584	0.866	0.785	1.26695e-13	MicrogliaCluster-1	Ldhb
Hnrnpr	7.89449e-18	-0.282359	0.478	0.605	1.32004e-13	MicrogliaCluster-1	Hnrnpr
Zc3h15	8.37065e-18	-0.316683	0.485	0.618	1.39966e-13	MicrogliaCluster-1	Zc3h15
Ruvbl2	8.42421e-18	-0.216015	0.155	0.276	1.40861e-13	MicrogliaCluster-1	Ruvbl2
Brd1	8.69795e-18	0.262706	0.656	0.557	1.45438e-13	MicrogliaCluster-1	Brd1
Fus	9.00375e-18	0.221472	0.881	0.748	1.50552e-13	MicrogliaCluster-1	Fus
H2afj	9.05791e-18	-0.310931	0.684	0.769	1.51457e-13	MicrogliaCluster-1	H2afj
Ube2l3	9.23453e-18	-0.268257	0.626	0.739	1.54411e-13	MicrogliaCluster-1	Ube2l3
Ddah2	9.60771e-18	-0.588498	0.364	0.485	1.60651e-13	MicrogliaCluster-1	Ddah2
Tnfrsf21	9.61952e-18	0.287242	0.372	0.267	1.60848e-13	MicrogliaCluster-1	Tnfrsf21
Tab2	1.00166e-17	0.298697	0.475	0.371	1.67488e-13	MicrogliaCluster-1	Tab2
P2rx4	1.01606e-17	0.273403	0.373	0.259	1.69896e-13	MicrogliaCluster-1	P2rx4
Cysltr1	1.02846e-17	0.285805	0.32	0.212	1.71968e-13	MicrogliaCluster-1	Cysltr1
Vdac1	1.02875e-17	-0.316881	0.638	0.732	1.72017e-13	MicrogliaCluster-1	Vdac1
Cd79b	1.0704e-17	-0.497727	0.526	0.382	1.78981e-13	MicrogliaCluster-1	Cd79b
Llph	1.08078e-17	-0.284401	0.428	0.58	1.80717e-13	MicrogliaCluster-1	Llph
Ift57	1.15911e-17	-0.178542	0.034	0.108	1.93814e-13	MicrogliaCluster-1	Ift57
Tpcn1	1.17612e-17	0.261745	0.276	0.177	1.96659e-13	MicrogliaCluster-1	Tpcn1
Derl1	1.17932e-17	0.267406	0.608	0.505	1.97194e-13	MicrogliaCluster-1	Derl1
Itgb2	1.33238e-17	0.273612	0.356	0.247	2.22788e-13	MicrogliaCluster-1	Itgb2
Tpgs2	1.47965e-17	-0.179896	0.079	0.175	2.47412e-13	MicrogliaCluster-1	Tpgs2
Twf2	1.51056e-17	0.248315	0.654	0.561	2.52581e-13	MicrogliaCluster-1	Twf2
2610524H06Rik	1.51273e-17	-0.175756	0.077	0.171	2.52944e-13	MicrogliaCluster-1	2610524H06Rik
Txnrd1	1.57114e-17	-0.271216	0.239	0.366	2.6271e-13	MicrogliaCluster-1	Txnrd1
Mrpl49	1.64028e-17	-0.229838	0.169	0.293	2.74271e-13	MicrogliaCluster-1	Mrpl49
Adgrl2	1.66493e-17	0.238074	0.412	0.302	2.78394e-13	MicrogliaCluster-1	Adgrl2
Pno1	1.68716e-17	-0.21691	0.139	0.256	2.82111e-13	MicrogliaCluster-1	Pno1
Dhrs3	1.72325e-17	0.272911	0.492	0.382	2.88144e-13	MicrogliaCluster-1	Dhrs3
Upf2	1.75153e-17	0.275483	0.507	0.41	2.92874e-13	MicrogliaCluster-1	Upf2
Kmt5a	1.90811e-17	-0.264389	0.3	0.44	3.19055e-13	MicrogliaCluster-1	Kmt5a
Layn	2.06951e-17	0.214762	0.177	0.09	3.46042e-13	MicrogliaCluster-1	Layn
Pnrc1	2.07913e-17	0.226143	0.708	0.623	3.47652e-13	MicrogliaCluster-1	Pnrc1
Ncaph2	2.11623e-17	-0.176443	0.117	0.228	3.53855e-13	MicrogliaCluster-1	Ncaph2
Smarce1	2.16134e-17	-0.303845	0.381	0.514	3.61398e-13	MicrogliaCluster-1	Smarce1
Kansl1	2.16942e-17	0.242772	0.512	0.405	3.62748e-13	MicrogliaCluster-1	Kansl1
Bank1	2.20735e-17	0.273024	0.295	0.186	3.6909e-13	MicrogliaCluster-1	Bank1
Rasgrp3	2.3708e-17	0.25412	0.414	0.295	3.96422e-13	MicrogliaCluster-1	Rasgrp3
Cox4i1	2.57046e-17	-0.23488	0.964	0.962	4.29807e-13	MicrogliaCluster-1	Cox4i1
Podxl2	2.62082e-17	-0.473546	0.053	0.132	4.38228e-13	MicrogliaCluster-1	Podxl2
Fam20c	2.71057e-17	-0.226378	0.04	0.115	4.53235e-13	MicrogliaCluster-1	Fam20c
Fam107b	2.72183e-17	-0.297326	0.187	0.305	4.55117e-13	MicrogliaCluster-1	Fam107b
Chd2	2.76942e-17	0.270806	0.546	0.441	4.63074e-13	MicrogliaCluster-1	Chd2
Mpp6	2.98405e-17	-0.229801	0.227	0.362	4.98963e-13	MicrogliaCluster-1	Mpp6
Lrrk1	2.98798e-17	0.257037	0.248	0.151	4.9962e-13	MicrogliaCluster-1	Lrrk1
Abhd6	3.03287e-17	0.270268	0.453	0.343	5.07126e-13	MicrogliaCluster-1	Abhd6
Bnip2	3.0539e-17	0.257631	0.682	0.606	5.10642e-13	MicrogliaCluster-1	Bnip2
Ttyh3	3.20442e-17	0.267483	0.452	0.351	5.35811e-13	MicrogliaCluster-1	Ttyh3
Xrcc1	3.35175e-17	-0.182223	0.105	0.211	5.60446e-13	MicrogliaCluster-1	Xrcc1
Sgpl1	3.49704e-17	0.267553	0.492	0.378	5.8474e-13	MicrogliaCluster-1	Sgpl1
Rps5	3.60282e-17	-0.197608	0.988	0.991	6.02427e-13	MicrogliaCluster-1	Rps5
Ms4a6c	3.61327e-17	0.318728	0.263	0.162	6.04176e-13	MicrogliaCluster-1	Ms4a6c
Slc2a8	3.66583e-17	0.276702	0.334	0.232	6.12963e-13	MicrogliaCluster-1	Slc2a8
Hikeshi	3.6776e-17	-0.222907	0.219	0.35	6.14931e-13	MicrogliaCluster-1	Hikeshi
Prpf31	3.68921e-17	-0.179238	0.203	0.337	6.16873e-13	MicrogliaCluster-1	Prpf31
Supt20	3.72649e-17	0.254759	0.459	0.358	6.23106e-13	MicrogliaCluster-1	Supt20
Lamtor2	3.74299e-17	-0.2879	0.622	0.733	6.25866e-13	MicrogliaCluster-1	Lamtor2
Cops6	3.75104e-17	-0.302121	0.432	0.57	6.27211e-13	MicrogliaCluster-1	Cops6
Mrps6	3.76145e-17	-0.397714	0.098	0.196	6.28952e-13	MicrogliaCluster-1	Mrps6
Ppp3ca	3.80374e-17	0.256786	0.616	0.529	6.36023e-13	MicrogliaCluster-1	Ppp3ca
Tmed9	4.16464e-17	0.240228	0.916	0.829	6.96369e-13	MicrogliaCluster-1	Tmed9
Sesn3	4.29469e-17	-0.187163	0.033	0.104	7.18116e-13	MicrogliaCluster-1	Sesn3
Asb2	4.30835e-17	0.270904	0.289	0.183	7.20398e-13	MicrogliaCluster-1	Asb2
Thap3	4.34589e-17	0.260189	0.365	0.264	7.26677e-13	MicrogliaCluster-1	Thap3
Mllt3	4.58225e-17	-0.291511	0.033	0.103	7.66199e-13	MicrogliaCluster-1	Mllt3
Vwa5a	4.84745e-17	0.263343	0.389	0.284	8.10543e-13	MicrogliaCluster-1	Vwa5a
Dnajc15	5.1868e-17	-0.24697	0.219	0.346	8.67285e-13	MicrogliaCluster-1	Dnajc15
Hist1h2be	5.19958e-17	-0.289792	0.123	0.228	8.69422e-13	MicrogliaCluster-1	Hist1h2be
Mlec	5.51751e-17	0.260817	0.743	0.642	9.22583e-13	MicrogliaCluster-1	Mlec
Phf6	5.52458e-17	-0.176547	0.085	0.181	9.23764e-13	MicrogliaCluster-1	Phf6
Sfi1	5.56278e-17	0.240214	0.185	0.099	9.30153e-13	MicrogliaCluster-1	Sfi1
Srm	5.78844e-17	-0.246466	0.228	0.359	9.67886e-13	MicrogliaCluster-1	Srm
Bccip	5.79256e-17	-0.208175	0.175	0.298	9.68574e-13	MicrogliaCluster-1	Bccip
Dpy19l4	6.02481e-17	0.282463	0.47	0.365	1.00741e-12	MicrogliaCluster-1	Dpy19l4
Srsf5	6.31368e-17	0.245533	0.842	0.758	1.05571e-12	MicrogliaCluster-1	Srsf5
Lsm12	6.32359e-17	-0.260924	0.469	0.604	1.05737e-12	MicrogliaCluster-1	Lsm12
Sipa1	6.54015e-17	0.303577	0.532	0.43	1.09358e-12	MicrogliaCluster-1	Sipa1
Arhgef2	6.74816e-17	0.275944	0.42	0.324	1.12836e-12	MicrogliaCluster-1	Arhgef2
Hist1h4i	7.07451e-17	-0.269315	0.144	0.253	1.18293e-12	MicrogliaCluster-1	Hist1h4i
Tuba1a	7.26228e-17	-2.08017	0.379	0.485	1.21433e-12	MicrogliaCluster-1	Tuba1a
Rsl1d1	8.47013e-17	-0.268986	0.49	0.619	1.41629e-12	MicrogliaCluster-1	Rsl1d1
Id2	8.71917e-17	-0.340375	0.082	0.172	1.45793e-12	MicrogliaCluster-1	Id2
Rnf7	9.06704e-17	-0.260119	0.762	0.842	1.5161e-12	MicrogliaCluster-1	Rnf7
Exosc3	9.37262e-17	-0.202554	0.155	0.273	1.5672e-12	MicrogliaCluster-1	Exosc3
Ube2k	9.83579e-17	-0.287519	0.454	0.592	1.64464e-12	MicrogliaCluster-1	Ube2k
Ywhaz	9.95619e-17	-0.300735	0.683	0.77	1.66478e-12	MicrogliaCluster-1	Ywhaz
Cd47	1.00835e-16	0.203786	0.703	0.6	1.68606e-12	MicrogliaCluster-1	Cd47
Phka2	1.03406e-16	0.265193	0.255	0.16	1.72905e-12	MicrogliaCluster-1	Phka2
Sec62	1.03575e-16	0.234157	0.826	0.747	1.73188e-12	MicrogliaCluster-1	Sec62
Rbm8a	1.06576e-16	-0.259756	0.413	0.548	1.78206e-12	MicrogliaCluster-1	Rbm8a
Nono	1.07132e-16	-0.284812	0.607	0.708	1.79136e-12	MicrogliaCluster-1	Nono
Emc8	1.106e-16	-0.226298	0.286	0.426	1.84934e-12	MicrogliaCluster-1	Emc8
Tsc22d1	1.12999e-16	-0.537984	0.134	0.236	1.88945e-12	MicrogliaCluster-1	Tsc22d1
Tns3	1.13426e-16	0.221172	0.229	0.134	1.8966e-12	MicrogliaCluster-1	Tns3
Cdc34	1.16894e-16	-0.250422	0.274	0.41	1.95459e-12	MicrogliaCluster-1	Cdc34
Vrk1	1.19271e-16	-0.198919	0.208	0.338	1.99433e-12	MicrogliaCluster-1	Vrk1
Zfp292	1.21753e-16	0.28017	0.545	0.442	2.03583e-12	MicrogliaCluster-1	Zfp292
Ankle2	1.25988e-16	0.278864	0.405	0.305	2.10665e-12	MicrogliaCluster-1	Ankle2
Pold3	1.34201e-16	-0.198436	0.139	0.254	2.24398e-12	MicrogliaCluster-1	Pold3
Ctse	1.36103e-16	-0.192244	0.039	0.112	2.27578e-12	MicrogliaCluster-1	Ctse
Aimp2	1.37637e-16	-0.164026	0.083	0.178	2.30143e-12	MicrogliaCluster-1	Aimp2
Tsn	1.5714e-16	-0.261777	0.621	0.717	2.62754e-12	MicrogliaCluster-1	Tsn
Tlr7	1.64845e-16	0.272577	0.321	0.219	2.75638e-12	MicrogliaCluster-1	Tlr7
Gpr84	1.70225e-16	0.288467	0.346	0.238	2.84633e-12	MicrogliaCluster-1	Gpr84
Susd6	1.7076e-16	0.260786	0.412	0.308	2.85528e-12	MicrogliaCluster-1	Susd6
Cd2ap	1.73022e-16	0.244027	0.61	0.515	2.8931e-12	MicrogliaCluster-1	Cd2ap
Larp7	1.744e-16	-0.237357	0.242	0.377	2.91614e-12	MicrogliaCluster-1	Larp7
Msh6	1.82671e-16	-0.164196	0.088	0.184	3.05445e-12	MicrogliaCluster-1	Msh6
Kdm7a	1.83239e-16	0.286468	0.336	0.238	3.06393e-12	MicrogliaCluster-1	Kdm7a
Gadd45gip1	1.84258e-16	-0.238278	0.287	0.429	3.08098e-12	MicrogliaCluster-1	Gadd45gip1
Mpi	1.92392e-16	0.273739	0.309	0.211	3.21698e-12	MicrogliaCluster-1	Mpi
Pitpnb	1.94631e-16	-0.219778	0.246	0.381	3.25442e-12	MicrogliaCluster-1	Pitpnb
Ndufs7	2.03433e-16	-0.280632	0.544	0.668	3.4016e-12	MicrogliaCluster-1	Ndufs7
Krtcap2	2.13543e-16	-0.236185	0.707	0.788	3.57065e-12	MicrogliaCluster-1	Krtcap2
Dgcr6	2.15114e-16	-0.204261	0.163	0.281	3.59692e-12	MicrogliaCluster-1	Dgcr6
Sel1l	2.15883e-16	0.284605	0.386	0.29	3.60979e-12	MicrogliaCluster-1	Sel1l
Ctnnbl1	2.16693e-16	-0.2128	0.145	0.26	3.62332e-12	MicrogliaCluster-1	Ctnnbl1
Zcrb1	2.28944e-16	-0.29182	0.444	0.571	3.82817e-12	MicrogliaCluster-1	Zcrb1
Man2b2	2.29531e-16	0.228674	0.233	0.14	3.83799e-12	MicrogliaCluster-1	Man2b2
Nup205	2.33527e-16	-0.166095	0.069	0.158	3.90481e-12	MicrogliaCluster-1	Nup205
Uba2	2.6642e-16	-0.261099	0.358	0.495	4.45482e-12	MicrogliaCluster-1	Uba2
Pon3	2.69841e-16	0.279438	0.418	0.317	4.512e-12	MicrogliaCluster-1	Pon3
B4galt1	2.74198e-16	0.247264	0.358	0.257	4.58487e-12	MicrogliaCluster-1	B4galt1
Sh3bp1	2.83628e-16	0.264129	0.338	0.239	4.74255e-12	MicrogliaCluster-1	Sh3bp1
Dnajc2	2.84425e-16	-0.261184	0.411	0.55	4.75587e-12	MicrogliaCluster-1	Dnajc2
C1qbp	2.85433e-16	-0.30491	0.566	0.675	4.77273e-12	MicrogliaCluster-1	C1qbp
Impa2	2.88724e-16	-0.114689	0.031	0.101	4.82775e-12	MicrogliaCluster-1	Impa2
Hspa4	2.8928e-16	-0.249789	0.635	0.758	4.83705e-12	MicrogliaCluster-1	Hspa4
Frg1	2.99107e-16	-0.294205	0.372	0.507	5.00137e-12	MicrogliaCluster-1	Frg1
Rab7b	3.00226e-16	-0.242305	0.036	0.106	5.02008e-12	MicrogliaCluster-1	Rab7b
Rrp1	3.06526e-16	-0.274369	0.548	0.663	5.12542e-12	MicrogliaCluster-1	Rrp1
Celf1	3.06719e-16	0.257558	0.483	0.387	5.12865e-12	MicrogliaCluster-1	Celf1
Grina	3.09554e-16	0.2653	0.444	0.342	5.17606e-12	MicrogliaCluster-1	Grina
Cept1	3.09761e-16	0.261435	0.37	0.274	5.17952e-12	MicrogliaCluster-1	Cept1
Rreb1	3.20383e-16	0.284722	0.312	0.215	5.35712e-12	MicrogliaCluster-1	Rreb1
Nolc1	3.22811e-16	-0.214818	0.196	0.322	5.39772e-12	MicrogliaCluster-1	Nolc1
Slc35c2	3.28696e-16	0.286507	0.493	0.399	5.49612e-12	MicrogliaCluster-1	Slc35c2
Med9	3.41133e-16	-0.209934	0.19	0.313	5.70408e-12	MicrogliaCluster-1	Med9
Hnrnph3	3.44735e-16	-0.272836	0.182	0.297	5.76431e-12	MicrogliaCluster-1	Hnrnph3
Chchd3	3.46699e-16	-0.232862	0.265	0.401	5.79716e-12	MicrogliaCluster-1	Chchd3
Sept6	3.63319e-16	-0.1954	0.066	0.151	6.07506e-12	MicrogliaCluster-1	Sept6
Tdg	3.84227e-16	-0.219426	0.175	0.292	6.42465e-12	MicrogliaCluster-1	Tdg
Sema4c	3.85771e-16	0.27452	0.282	0.187	6.45048e-12	MicrogliaCluster-1	Sema4c
Ccdc167	3.9922e-16	-0.205005	0.078	0.168	6.67536e-12	MicrogliaCluster-1	Ccdc167
Nrep	4.17327e-16	-0.368651	0.053	0.13	6.97813e-12	MicrogliaCluster-1	Nrep
Arl6ip6	4.39327e-16	-0.188987	0.151	0.265	7.34598e-12	MicrogliaCluster-1	Arl6ip6
Wdfy3	4.545e-16	0.242896	0.305	0.209	7.5997e-12	MicrogliaCluster-1	Wdfy3
St3gal5	4.58642e-16	0.275214	0.452	0.352	7.66896e-12	MicrogliaCluster-1	St3gal5
Gcnt1	4.8669e-16	0.222474	0.253	0.156	8.13794e-12	MicrogliaCluster-1	Gcnt1
Ufm1	5.03567e-16	-0.258883	0.289	0.419	8.42014e-12	MicrogliaCluster-1	Ufm1
Smarcc1	5.15506e-16	-0.278636	0.351	0.484	8.61977e-12	MicrogliaCluster-1	Smarcc1
Nagpa	5.18968e-16	0.273496	0.467	0.366	8.67767e-12	MicrogliaCluster-1	Nagpa
Nup93	5.19048e-16	-0.130386	0.05	0.128	8.67901e-12	MicrogliaCluster-1	Nup93
2310009B15Rik	5.20132e-16	-0.193389	0.091	0.187	8.69713e-12	MicrogliaCluster-1	2310009B15Rik
Brd3	5.59448e-16	-0.249351	0.225	0.351	9.35453e-12	MicrogliaCluster-1	Brd3
Mthfd2	5.71496e-16	-0.132975	0.036	0.108	9.55598e-12	MicrogliaCluster-1	Mthfd2
Psmd12	5.72163e-16	-0.248085	0.54	0.666	9.56714e-12	MicrogliaCluster-1	Psmd12
Tm9sf2	5.79004e-16	0.24843	0.661	0.568	9.68152e-12	MicrogliaCluster-1	Tm9sf2
Cntln	5.84099e-16	-0.189894	0.087	0.178	9.76672e-12	MicrogliaCluster-1	Cntln
Gmps	5.9509e-16	-0.252253	0.3	0.435	9.95049e-12	MicrogliaCluster-1	Gmps
Irf2bp2	6.01819e-16	0.278212	0.409	0.31	1.0063e-11	MicrogliaCluster-1	Irf2bp2
Rbmx2	6.03168e-16	-0.109532	0.063	0.149	1.00856e-11	MicrogliaCluster-1	Rbmx2
Abcc5	6.16941e-16	0.255515	0.301	0.206	1.03159e-11	MicrogliaCluster-1	Abcc5
Ldlrad4	6.32926e-16	0.22864	0.253	0.16	1.05832e-11	MicrogliaCluster-1	Ldlrad4
Hsph1	6.54285e-16	-0.186267	0.116	0.222	1.09403e-11	MicrogliaCluster-1	Hsph1
2410015M20Rik	6.63341e-16	-0.287336	0.591	0.708	1.10917e-11	MicrogliaCluster-1	2410015M20Rik
Cinp	6.98836e-16	-0.164176	0.082	0.174	1.16852e-11	MicrogliaCluster-1	Cinp
Gramd1a	7.63815e-16	0.26067	0.362	0.262	1.27718e-11	MicrogliaCluster-1	Gramd1a
Cmtm3	7.63927e-16	0.254058	0.506	0.404	1.27736e-11	MicrogliaCluster-1	Cmtm3
Rpn2	7.72731e-16	0.234218	0.743	0.65	1.29208e-11	MicrogliaCluster-1	Rpn2
Cyc1	8.39935e-16	-0.263305	0.471	0.599	1.40446e-11	MicrogliaCluster-1	Cyc1
Haus6	8.79542e-16	-0.114225	0.037	0.109	1.47068e-11	MicrogliaCluster-1	Haus6
Rrp15	9.4144e-16	-0.160627	0.118	0.224	1.57418e-11	MicrogliaCluster-1	Rrp15
Idi1	9.65592e-16	-0.178656	0.061	0.145	1.61457e-11	MicrogliaCluster-1	Idi1
Lgals8	9.74198e-16	0.245361	0.365	0.264	1.62896e-11	MicrogliaCluster-1	Lgals8
Ergic3	9.76823e-16	0.246787	0.702	0.622	1.63335e-11	MicrogliaCluster-1	Ergic3
Cracr2b	1.00202e-15	0.192719	0.161	0.082	1.67547e-11	MicrogliaCluster-1	Cracr2b
Ccdc82	1.07178e-15	-0.181968	0.118	0.222	1.79212e-11	MicrogliaCluster-1	Ccdc82
Vat1	1.07528e-15	-0.193405	0.08	0.168	1.79798e-11	MicrogliaCluster-1	Vat1
Smc1a	1.09477e-15	-0.357906	0.568	0.644	1.83056e-11	MicrogliaCluster-1	Smc1a
Polr1d	1.10337e-15	-0.271478	0.675	0.766	1.84494e-11	MicrogliaCluster-1	Polr1d
Mrpl41	1.22254e-15	-0.24763	0.234	0.362	2.04422e-11	MicrogliaCluster-1	Mrpl41
E2f6	1.2551e-15	-0.144775	0.055	0.135	2.09866e-11	MicrogliaCluster-1	E2f6
Plbd2	1.25512e-15	0.245329	0.433	0.326	2.09868e-11	MicrogliaCluster-1	Plbd2
Psmd2	1.27876e-15	-0.266292	0.429	0.562	2.13821e-11	MicrogliaCluster-1	Psmd2
Slc43a2	1.28087e-15	0.258142	0.304	0.205	2.14174e-11	MicrogliaCluster-1	Slc43a2
Aldoa	1.29252e-15	-0.456935	0.811	0.843	2.16123e-11	MicrogliaCluster-1	Aldoa
Rap1b	1.32562e-15	0.171762	0.897	0.818	2.21656e-11	MicrogliaCluster-1	Rap1b
Atp2c1	1.41483e-15	0.268751	0.461	0.367	2.36574e-11	MicrogliaCluster-1	Atp2c1
Casp8	1.47571e-15	0.248764	0.541	0.449	2.46754e-11	MicrogliaCluster-1	Casp8
Dna2	1.52839e-15	-0.14939	0.057	0.137	2.55562e-11	MicrogliaCluster-1	Dna2
Wdr18	1.5368e-15	-0.191636	0.198	0.324	2.56969e-11	MicrogliaCluster-1	Wdr18
H2-DMa	1.54196e-15	0.322374	0.325	0.23	2.57831e-11	MicrogliaCluster-1	H2-DMa
Nfatc2ip	1.59536e-15	-0.1085	0.039	0.111	2.6676e-11	MicrogliaCluster-1	Nfatc2ip
Ptbp3	1.61776e-15	0.233224	0.673	0.569	2.70506e-11	MicrogliaCluster-1	Ptbp3
Bhlhe41	1.63243e-15	0.226575	0.364	0.258	2.72959e-11	MicrogliaCluster-1	Bhlhe41
Sfr1	1.66382e-15	-0.273072	0.641	0.744	2.78207e-11	MicrogliaCluster-1	Sfr1
Eif6	1.75007e-15	-0.2347	0.4	0.539	2.9263e-11	MicrogliaCluster-1	Eif6
Taz	1.76847e-15	0.26346	0.404	0.313	2.95706e-11	MicrogliaCluster-1	Taz
Rpl18	1.87063e-15	-0.178785	0.993	0.987	3.12789e-11	MicrogliaCluster-1	Rpl18
Uxt	1.87118e-15	-0.137447	0.069	0.154	3.12881e-11	MicrogliaCluster-1	Uxt
Rpl22	1.91895e-15	-0.205075	0.979	0.977	3.20867e-11	MicrogliaCluster-1	Rpl22
Trmt112	1.92137e-15	-0.246695	0.593	0.708	3.21272e-11	MicrogliaCluster-1	Trmt112
Smarca4	1.9467e-15	-0.407827	0.289	0.411	3.25508e-11	MicrogliaCluster-1	Smarca4
Suclg1	2.12047e-15	-0.307773	0.427	0.56	3.54564e-11	MicrogliaCluster-1	Suclg1
Sdhb	2.18325e-15	-0.269738	0.494	0.615	3.65062e-11	MicrogliaCluster-1	Sdhb
Pin4	2.45793e-15	-0.241554	0.264	0.389	4.1099e-11	MicrogliaCluster-1	Pin4
Mbd3	2.98622e-15	-0.257845	0.545	0.654	4.99325e-11	MicrogliaCluster-1	Mbd3
Tmem100	2.98664e-15	0.265209	0.244	0.151	4.99396e-11	MicrogliaCluster-1	Tmem100
Asrgl1	2.99599e-15	-0.177799	0.047	0.121	5.0096e-11	MicrogliaCluster-1	Asrgl1
Trir	3.0809e-15	-0.25969	0.604	0.723	5.15157e-11	MicrogliaCluster-1	Trir
Ctsc	3.14659e-15	0.182245	0.804	0.656	5.26141e-11	MicrogliaCluster-1	Ctsc
Naga	3.18092e-15	0.244775	0.309	0.214	5.31882e-11	MicrogliaCluster-1	Naga
Sik2	3.29942e-15	0.253766	0.289	0.196	5.51697e-11	MicrogliaCluster-1	Sik2
Eif3m	3.35485e-15	-0.259213	0.556	0.674	5.60964e-11	MicrogliaCluster-1	Eif3m
St8sia4	3.40794e-15	-0.233851	0.074	0.157	5.69842e-11	MicrogliaCluster-1	St8sia4
Fez2	3.43608e-15	0.265214	0.46	0.368	5.74547e-11	MicrogliaCluster-1	Fez2
Gpr107	3.46585e-15	0.279149	0.355	0.264	5.79525e-11	MicrogliaCluster-1	Gpr107
Churc1	3.47935e-15	-0.299333	0.225	0.344	5.81782e-11	MicrogliaCluster-1	Churc1
Aprt	3.48224e-15	-0.328971	0.506	0.613	5.82265e-11	MicrogliaCluster-1	Aprt
Rps13	3.58545e-15	-0.185027	0.99	0.987	5.99523e-11	MicrogliaCluster-1	Rps13
Tmem144	3.80229e-15	0.240529	0.359	0.255	6.35781e-11	MicrogliaCluster-1	Tmem144
Fkbp15	3.84471e-15	0.25312	0.354	0.256	6.42875e-11	MicrogliaCluster-1	Fkbp15
Suv39h1	3.93022e-15	-0.116025	0.068	0.153	6.57171e-11	MicrogliaCluster-1	Suv39h1
1110065P20Rik	4.04713e-15	-0.245978	0.16	0.269	6.76721e-11	MicrogliaCluster-1	1110065P20Rik
Chd3os	4.18077e-15	-0.220006	0.056	0.134	6.99066e-11	MicrogliaCluster-1	Chd3os
Krit1	4.27196e-15	0.270365	0.5	0.412	7.14315e-11	MicrogliaCluster-1	Krit1
Snx17	4.34138e-15	0.219832	0.705	0.63	7.25922e-11	MicrogliaCluster-1	Snx17
Pfdn1	4.36614e-15	-0.276973	0.343	0.474	7.30062e-11	MicrogliaCluster-1	Pfdn1
Dbr1	4.52718e-15	-0.12901	0.05	0.126	7.5699e-11	MicrogliaCluster-1	Dbr1
Rab39	4.53294e-15	0.231645	0.23	0.142	7.57953e-11	MicrogliaCluster-1	Rab39
Cenpv	4.58515e-15	-0.256558	0.157	0.262	7.66682e-11	MicrogliaCluster-1	Cenpv
Zbtb8os	4.73941e-15	-0.199272	0.217	0.34	7.92477e-11	MicrogliaCluster-1	Zbtb8os
Ndufv1	4.74919e-15	-0.20223	0.257	0.386	7.94113e-11	MicrogliaCluster-1	Ndufv1
Vps29	4.81787e-15	-0.294105	0.572	0.681	8.05596e-11	MicrogliaCluster-1	Vps29
Snf8	4.87083e-15	-0.225723	0.335	0.471	8.14451e-11	MicrogliaCluster-1	Snf8
Anp32a	4.93117e-15	-0.255068	0.778	0.835	8.24542e-11	MicrogliaCluster-1	Anp32a
Gpn3	5.04931e-15	-0.136558	0.059	0.138	8.44295e-11	MicrogliaCluster-1	Gpn3
Matr3	5.26855e-15	-0.29186	0.486	0.598	8.80954e-11	MicrogliaCluster-1	Matr3
Ubald2	5.7262e-15	-0.270162	0.222	0.335	9.57479e-11	MicrogliaCluster-1	Ubald2
Hist1h3a	5.80671e-15	-0.144707	0.041	0.11	9.70941e-11	MicrogliaCluster-1	Hist1h3a
Nup62	5.99624e-15	-0.134232	0.093	0.187	1.00263e-10	MicrogliaCluster-1	Nup62
Ncbp2	6.25434e-15	-0.233782	0.289	0.419	1.04579e-10	MicrogliaCluster-1	Ncbp2
Ssbp3	6.45128e-15	-0.243631	0.15	0.257	1.07872e-10	MicrogliaCluster-1	Ssbp3
Ptprj	6.46534e-15	0.271745	0.384	0.283	1.08107e-10	MicrogliaCluster-1	Ptprj
Nsd1	6.63451e-15	0.252467	0.688	0.613	1.10936e-10	MicrogliaCluster-1	Nsd1
Ccdc25	6.72311e-15	-0.185579	0.143	0.251	1.12417e-10	MicrogliaCluster-1	Ccdc25
Spp1	6.85533e-15	-2.4855	0.144	0.237	1.14628e-10	MicrogliaCluster-1	Spp1
Thop1	7.15532e-15	-0.148893	0.069	0.153	1.19644e-10	MicrogliaCluster-1	Thop1
Zbtb7a	7.20486e-15	0.268853	0.395	0.301	1.20473e-10	MicrogliaCluster-1	Zbtb7a
Egr1	7.2688e-15	0.28165	0.174	0.095	1.21542e-10	MicrogliaCluster-1	Egr1
Wdfy2	7.31548e-15	0.244578	0.255	0.167	1.22322e-10	MicrogliaCluster-1	Wdfy2
Med8	7.31972e-15	-0.225575	0.371	0.514	1.22393e-10	MicrogliaCluster-1	Med8
Tssc4	7.36294e-15	-0.181534	0.147	0.254	1.23116e-10	MicrogliaCluster-1	Tssc4
Vav1	7.64274e-15	0.248594	0.54	0.445	1.27794e-10	MicrogliaCluster-1	Vav1
Trim47	8.25536e-15	0.22863	0.25	0.159	1.38038e-10	MicrogliaCluster-1	Trim47
Tfdp2	8.28229e-15	-0.201495	0.097	0.189	1.38488e-10	MicrogliaCluster-1	Tfdp2
Mcl1	8.62918e-15	0.194453	0.795	0.741	1.44288e-10	MicrogliaCluster-1	Mcl1
Mrpl17	8.64268e-15	-0.253154	0.398	0.531	1.44514e-10	MicrogliaCluster-1	Mrpl17
Polr2i	8.82836e-15	-0.262432	0.337	0.464	1.47619e-10	MicrogliaCluster-1	Polr2i
Gnb1	8.98951e-15	-0.253967	0.437	0.564	1.50314e-10	MicrogliaCluster-1	Gnb1
Ncstn	9.22332e-15	0.280377	0.297	0.209	1.54223e-10	MicrogliaCluster-1	Ncstn
Tbcb	9.54375e-15	-0.247786	0.389	0.522	1.59581e-10	MicrogliaCluster-1	Tbcb
Acyp1	9.75285e-15	-0.179316	0.092	0.182	1.63077e-10	MicrogliaCluster-1	Acyp1
Rps19bp1	1.00901e-14	-0.192176	0.234	0.363	1.68717e-10	MicrogliaCluster-1	Rps19bp1
Rpl36	1.01514e-14	-0.182047	0.99	0.984	1.69741e-10	MicrogliaCluster-1	Rpl36
Sptlc2	1.0181e-14	0.255231	0.549	0.465	1.70237e-10	MicrogliaCluster-1	Sptlc2
Rpl5	1.03027e-14	-0.19012	0.956	0.956	1.72272e-10	MicrogliaCluster-1	Rpl5
Ap2s1	1.04263e-14	-0.25301	0.565	0.694	1.74339e-10	MicrogliaCluster-1	Ap2s1
Jak1	1.08051e-14	0.2542	0.586	0.512	1.80673e-10	MicrogliaCluster-1	Jak1
Tmem205	1.14086e-14	-0.12259	0.058	0.135	1.90764e-10	MicrogliaCluster-1	Tmem205
Rbm17	1.15073e-14	-0.234045	0.333	0.46	1.92413e-10	MicrogliaCluster-1	Rbm17
Tnrc6b	1.15885e-14	0.248955	0.483	0.394	1.93771e-10	MicrogliaCluster-1	Tnrc6b
Drap1	1.194e-14	-0.254478	0.588	0.698	1.99649e-10	MicrogliaCluster-1	Drap1
Emg1	1.2016e-14	-0.258004	0.441	0.565	2.0092e-10	MicrogliaCluster-1	Emg1
Vps9d1	1.21967e-14	0.226864	0.247	0.16	2.0394e-10	MicrogliaCluster-1	Vps9d1
Prep	1.21989e-14	-0.28692	0.085	0.169	2.03978e-10	MicrogliaCluster-1	Prep
Polr2h	1.29007e-14	-0.172874	0.17	0.283	2.15712e-10	MicrogliaCluster-1	Polr2h
Mrps7	1.30864e-14	-0.215653	0.279	0.411	2.18818e-10	MicrogliaCluster-1	Mrps7
Snap47	1.30989e-14	-0.249029	0.109	0.201	2.19027e-10	MicrogliaCluster-1	Snap47
0610030E20Rik	1.33329e-14	0.23174	0.359	0.268	2.22939e-10	MicrogliaCluster-1	0610030E20Rik
Dock2	1.35712e-14	0.227607	0.553	0.45	2.26924e-10	MicrogliaCluster-1	Dock2
Apoo	1.37766e-14	-0.189439	0.064	0.144	2.30358e-10	MicrogliaCluster-1	Apoo
Tet2	1.38871e-14	0.229398	0.306	0.214	2.32206e-10	MicrogliaCluster-1	Tet2
Gcn1l1	1.40599e-14	0.27481	0.396	0.31	2.35096e-10	MicrogliaCluster-1	Gcn1l1
Camta1	1.4268e-14	-0.224281	0.126	0.226	2.38575e-10	MicrogliaCluster-1	Camta1
Dnajc19	1.44953e-14	-0.26629	0.465	0.588	2.42376e-10	MicrogliaCluster-1	Dnajc19
Il16	1.46192e-14	0.226806	0.317	0.219	2.44447e-10	MicrogliaCluster-1	Il16
Cables1	1.51003e-14	0.220809	0.243	0.154	2.52492e-10	MicrogliaCluster-1	Cables1
Fdx1	1.53903e-14	-0.194279	0.12	0.218	2.57342e-10	MicrogliaCluster-1	Fdx1
Psma1	1.63923e-14	-0.224225	0.689	0.782	2.74095e-10	MicrogliaCluster-1	Psma1
Znhit3	1.70114e-14	-0.159534	0.095	0.186	2.84448e-10	MicrogliaCluster-1	Znhit3
Tapbp	1.70208e-14	0.272399	0.389	0.299	2.84605e-10	MicrogliaCluster-1	Tapbp
Donson	1.81578e-14	-0.138783	0.052	0.126	3.03616e-10	MicrogliaCluster-1	Donson
Ciapin1	1.93349e-14	-0.200764	0.199	0.316	3.23299e-10	MicrogliaCluster-1	Ciapin1
Stub1	1.94597e-14	-0.254656	0.511	0.623	3.25386e-10	MicrogliaCluster-1	Stub1
Mrpl14	1.9972e-14	-0.274724	0.33	0.457	3.33952e-10	MicrogliaCluster-1	Mrpl14
Gnaq	2.01014e-14	0.266126	0.389	0.302	3.36115e-10	MicrogliaCluster-1	Gnaq
Shisa5	2.03288e-14	0.245191	0.431	0.333	3.39917e-10	MicrogliaCluster-1	Shisa5
Gars	2.11355e-14	-0.227862	0.235	0.355	3.53406e-10	MicrogliaCluster-1	Gars
Usp50	2.14943e-14	-0.155754	0.09	0.178	3.59406e-10	MicrogliaCluster-1	Usp50
Thoc3	2.19616e-14	-0.188867	0.205	0.323	3.6722e-10	MicrogliaCluster-1	Thoc3
Slc1a5	2.22314e-14	-0.149505	0.037	0.104	3.71731e-10	MicrogliaCluster-1	Slc1a5
Babam1	2.23093e-14	-0.18575	0.142	0.246	3.73033e-10	MicrogliaCluster-1	Babam1
Ptpro	2.24032e-14	0.210367	0.215	0.13	3.74604e-10	MicrogliaCluster-1	Ptpro
Srsf4	2.26084e-14	-0.196745	0.195	0.311	3.78035e-10	MicrogliaCluster-1	Srsf4
Rpp21	2.29856e-14	-0.183858	0.187	0.303	3.84342e-10	MicrogliaCluster-1	Rpp21
Txn2	2.31665e-14	-0.229678	0.384	0.511	3.87367e-10	MicrogliaCluster-1	Txn2
Dpp8	2.35081e-14	0.241208	0.457	0.364	3.93079e-10	MicrogliaCluster-1	Dpp8
Wdr26	2.38874e-14	0.222239	0.702	0.634	3.99421e-10	MicrogliaCluster-1	Wdr26
Ppif	2.46669e-14	-0.138689	0.057	0.132	4.12456e-10	MicrogliaCluster-1	Ppif
Diaph2	2.56264e-14	0.234495	0.514	0.419	4.28499e-10	MicrogliaCluster-1	Diaph2
Brix1	2.69585e-14	-0.213604	0.237	0.357	4.50773e-10	MicrogliaCluster-1	Brix1
Dopey2	2.70515e-14	0.205088	0.203	0.119	4.52328e-10	MicrogliaCluster-1	Dopey2
Ly6e	2.73866e-14	0.209385	0.738	0.653	4.57931e-10	MicrogliaCluster-1	Ly6e
Ptrh2	2.7469e-14	-0.16075	0.132	0.235	4.5931e-10	MicrogliaCluster-1	Ptrh2
Trib1	2.83454e-14	0.219221	0.188	0.108	4.73964e-10	MicrogliaCluster-1	Trib1
Saysd1	2.91577e-14	0.249088	0.341	0.252	4.87546e-10	MicrogliaCluster-1	Saysd1
Slc46a1	2.96952e-14	0.20703	0.185	0.106	4.96533e-10	MicrogliaCluster-1	Slc46a1
Abraxas2	2.98077e-14	0.255682	0.444	0.359	4.98415e-10	MicrogliaCluster-1	Abraxas2
Rnaseh2a	3.02273e-14	-0.158454	0.09	0.178	5.05431e-10	MicrogliaCluster-1	Rnaseh2a
Htatsf1	3.06212e-14	-0.198253	0.174	0.285	5.12017e-10	MicrogliaCluster-1	Htatsf1
Ift74	3.07382e-14	-0.206628	0.099	0.19	5.13974e-10	MicrogliaCluster-1	Ift74
Tm9sf4	3.27004e-14	0.270492	0.443	0.358	5.46783e-10	MicrogliaCluster-1	Tm9sf4
Pih1d1	3.3203e-14	-0.184204	0.206	0.326	5.55187e-10	MicrogliaCluster-1	Pih1d1
Dnajc21	3.55874e-14	-0.25011	0.184	0.292	5.95057e-10	MicrogliaCluster-1	Dnajc21
Tmem258	3.83308e-14	-0.237989	0.637	0.739	6.4093e-10	MicrogliaCluster-1	Tmem258
Tpt1	3.84809e-14	-0.16461	0.991	0.995	6.4344e-10	MicrogliaCluster-1	Tpt1
Wwc2	3.96651e-14	0.209832	0.276	0.185	6.63241e-10	MicrogliaCluster-1	Wwc2
Mrps11	3.98068e-14	-0.149624	0.145	0.251	6.6561e-10	MicrogliaCluster-1	Mrps11
mt-Nd4l	4.01089e-14	-0.305527	0.871	0.886	6.70662e-10	MicrogliaCluster-1	mt-Nd4l
Efhd2	4.2329e-14	0.186546	0.864	0.75	7.07783e-10	MicrogliaCluster-1	Efhd2
Gal3st4	4.31675e-14	0.230551	0.242	0.154	7.21804e-10	MicrogliaCluster-1	Gal3st4
Flywch1	4.62792e-14	-0.132335	0.048	0.12	7.73835e-10	MicrogliaCluster-1	Flywch1
Cflar	4.71509e-14	0.251141	0.423	0.334	7.8841e-10	MicrogliaCluster-1	Cflar
Ube2e3	4.77741e-14	-0.295678	0.513	0.621	7.9883e-10	MicrogliaCluster-1	Ube2e3
Usp12	4.82226e-14	0.272273	0.405	0.314	8.0633e-10	MicrogliaCluster-1	Usp12
Scamp5	4.91656e-14	0.223531	0.257	0.169	8.22098e-10	MicrogliaCluster-1	Scamp5
Rnf26	5.1707e-14	-0.142788	0.079	0.162	8.64594e-10	MicrogliaCluster-1	Rnf26
Khk	5.23968e-14	0.243994	0.393	0.299	8.76127e-10	MicrogliaCluster-1	Khk
Cstb	5.4814e-14	-0.433226	0.462	0.566	9.16545e-10	MicrogliaCluster-1	Cstb
Slc9a9	5.5143e-14	0.226992	0.235	0.149	9.22045e-10	MicrogliaCluster-1	Slc9a9
Fabp3	5.55074e-14	-0.356522	0.085	0.164	9.28139e-10	MicrogliaCluster-1	Fabp3
Tcea1	5.90687e-14	-0.272329	0.465	0.591	9.87688e-10	MicrogliaCluster-1	Tcea1
Bach1	5.91459e-14	0.252948	0.427	0.332	9.88978e-10	MicrogliaCluster-1	Bach1
Gemin2	6.12429e-14	-0.124714	0.064	0.142	1.02404e-09	MicrogliaCluster-1	Gemin2
Soat1	6.39712e-14	0.231576	0.53	0.424	1.06966e-09	MicrogliaCluster-1	Soat1
Anapc13	6.44182e-14	-0.367516	0.471	0.595	1.07714e-09	MicrogliaCluster-1	Anapc13
Tbc1d5	6.47291e-14	0.256425	0.344	0.255	1.08233e-09	MicrogliaCluster-1	Tbc1d5
Hacd4	6.54044e-14	0.225936	0.417	0.312	1.09363e-09	MicrogliaCluster-1	Hacd4
Tceal8	6.91089e-14	-0.223472	0.208	0.323	1.15557e-09	MicrogliaCluster-1	Tceal8
Utp18	7.17127e-14	-0.173975	0.191	0.31	1.19911e-09	MicrogliaCluster-1	Utp18
Skil	7.21288e-14	0.267059	0.448	0.36	1.20607e-09	MicrogliaCluster-1	Skil
Cse1l	7.29477e-14	-0.169409	0.131	0.233	1.21976e-09	MicrogliaCluster-1	Cse1l
Rrs1	7.62435e-14	-0.187501	0.16	0.268	1.27487e-09	MicrogliaCluster-1	Rrs1
Cwc15	8.08334e-14	-0.255271	0.521	0.637	1.35162e-09	MicrogliaCluster-1	Cwc15
Snx6	8.1209e-14	0.225403	0.835	0.796	1.3579e-09	MicrogliaCluster-1	Snx6
Mrps15	8.33609e-14	-0.231813	0.376	0.509	1.39388e-09	MicrogliaCluster-1	Mrps15
Chchd7	8.3416e-14	-0.188021	0.181	0.292	1.3948e-09	MicrogliaCluster-1	Chchd7
Tnfrsf17	8.46675e-14	0.171484	0.117	0.054	1.41573e-09	MicrogliaCluster-1	Tnfrsf17
Tgoln1	8.57667e-14	0.254959	0.439	0.353	1.4341e-09	MicrogliaCluster-1	Tgoln1
Clptm1	8.57751e-14	0.226275	0.514	0.425	1.43424e-09	MicrogliaCluster-1	Clptm1
Gtf3a	8.71509e-14	-0.187967	0.211	0.329	1.45725e-09	MicrogliaCluster-1	Gtf3a
Coro1b	8.84444e-14	0.237749	0.508	0.424	1.47888e-09	MicrogliaCluster-1	Coro1b
Nptn	9.31048e-14	0.254386	0.666	0.577	1.55681e-09	MicrogliaCluster-1	Nptn
Ppp1r18	9.44166e-14	0.217379	0.61	0.526	1.57874e-09	MicrogliaCluster-1	Ppp1r18
Tomm40	9.4623e-14	-0.245134	0.432	0.555	1.58219e-09	MicrogliaCluster-1	Tomm40
Mfap3	9.52381e-14	0.253384	0.35	0.264	1.59248e-09	MicrogliaCluster-1	Mfap3
Ccdc88a	9.55264e-14	-0.35763	0.246	0.359	1.5973e-09	MicrogliaCluster-1	Ccdc88a
Nudt19	1.0357e-13	-0.141506	0.103	0.194	1.73179e-09	MicrogliaCluster-1	Nudt19
Hsf2	1.05955e-13	-0.159205	0.082	0.165	1.77167e-09	MicrogliaCluster-1	Hsf2
Sap30	1.11821e-13	-0.199855	0.227	0.347	1.86976e-09	MicrogliaCluster-1	Sap30
Ascc3	1.11989e-13	0.23549	0.469	0.379	1.87257e-09	MicrogliaCluster-1	Ascc3
Ryk	1.12793e-13	-0.143038	0.069	0.147	1.88602e-09	MicrogliaCluster-1	Ryk
Ifnar1	1.15607e-13	0.255402	0.389	0.305	1.93306e-09	MicrogliaCluster-1	Ifnar1
Klhdc2	1.18785e-13	-0.242612	0.252	0.369	1.9862e-09	MicrogliaCluster-1	Klhdc2
Polr2d	1.197e-13	-0.18113	0.152	0.255	2.00151e-09	MicrogliaCluster-1	Polr2d
St6galnac4	1.229e-13	0.240469	0.49	0.401	2.05501e-09	MicrogliaCluster-1	St6galnac4
Saal1	1.23529e-13	-0.108358	0.05	0.121	2.06553e-09	MicrogliaCluster-1	Saal1
4833420G17Rik	1.25106e-13	0.236065	0.449	0.364	2.09189e-09	MicrogliaCluster-1	4833420G17Rik
Jup	1.30207e-13	0.230696	0.27	0.183	2.17718e-09	MicrogliaCluster-1	Jup
Stoml2	1.39655e-13	-0.187062	0.243	0.362	2.33517e-09	MicrogliaCluster-1	Stoml2
Crebrf	1.42893e-13	0.223	0.249	0.16	2.38931e-09	MicrogliaCluster-1	Crebrf
Dohh	1.43136e-13	-0.17393	0.177	0.29	2.39338e-09	MicrogliaCluster-1	Dohh
Msh2	1.44596e-13	-0.169712	0.122	0.216	2.41779e-09	MicrogliaCluster-1	Msh2
Haus8	1.45166e-13	-0.129841	0.092	0.181	2.42732e-09	MicrogliaCluster-1	Haus8
Cyb5b	1.48281e-13	-0.12967	0.089	0.176	2.4794e-09	MicrogliaCluster-1	Cyb5b
Cox14	1.52502e-13	-0.249931	0.452	0.573	2.54998e-09	MicrogliaCluster-1	Cox14
Mzt1	1.53954e-13	-0.175903	0.138	0.236	2.57426e-09	MicrogliaCluster-1	Mzt1
Mgst3	1.58687e-13	-0.22339	0.211	0.321	2.6534e-09	MicrogliaCluster-1	Mgst3
Tram1	1.58752e-13	0.221275	0.653	0.569	2.65449e-09	MicrogliaCluster-1	Tram1
Slc50a1	1.60235e-13	0.220825	0.479	0.391	2.6793e-09	MicrogliaCluster-1	Slc50a1
Rps18	1.62351e-13	-0.194075	0.989	0.985	2.71467e-09	MicrogliaCluster-1	Rps18
I830077J02Rik	1.63315e-13	0.204996	0.292	0.201	2.73079e-09	MicrogliaCluster-1	I830077J02Rik
Arl2	1.64552e-13	-0.179246	0.148	0.252	2.75147e-09	MicrogliaCluster-1	Arl2
Adssl1	1.75118e-13	-0.229155	0.106	0.191	2.92815e-09	MicrogliaCluster-1	Adssl1
Rfwd3	1.77218e-13	-0.121009	0.069	0.148	2.96326e-09	MicrogliaCluster-1	Rfwd3
Dcxr	1.77237e-13	0.242323	0.362	0.271	2.96358e-09	MicrogliaCluster-1	Dcxr
Eif4a3	1.78824e-13	-0.233404	0.432	0.557	2.99011e-09	MicrogliaCluster-1	Eif4a3
Orc2	1.84754e-13	-0.180237	0.166	0.274	3.08927e-09	MicrogliaCluster-1	Orc2
Npnt	1.85278e-13	0.238912	0.38	0.278	3.09803e-09	MicrogliaCluster-1	Npnt
Mroh1	1.97821e-13	0.206529	0.206	0.127	3.30777e-09	MicrogliaCluster-1	Mroh1
Mob3c	1.99605e-13	0.191771	0.195	0.117	3.33759e-09	MicrogliaCluster-1	Mob3c
Tm2d2	2.06203e-13	0.223207	0.69	0.626	3.44792e-09	MicrogliaCluster-1	Tm2d2
Ppp2ca	2.0806e-13	-0.246908	0.643	0.746	3.47896e-09	MicrogliaCluster-1	Ppp2ca
Bclaf1	2.12272e-13	0.198123	0.698	0.603	3.54939e-09	MicrogliaCluster-1	Bclaf1
Timm17b	2.153e-13	-0.219016	0.285	0.406	3.60002e-09	MicrogliaCluster-1	Timm17b
Ss18l2	2.16036e-13	-0.146012	0.088	0.173	3.61233e-09	MicrogliaCluster-1	Ss18l2
Psmc5	2.20094e-13	-0.245869	0.572	0.679	3.6802e-09	MicrogliaCluster-1	Psmc5
Dmxl1	2.2459e-13	0.25152	0.436	0.349	3.75537e-09	MicrogliaCluster-1	Dmxl1
Sf3b2	2.26701e-13	-0.24219	0.678	0.756	3.79067e-09	MicrogliaCluster-1	Sf3b2
Nuak1	2.27506e-13	0.223319	0.277	0.188	3.80413e-09	MicrogliaCluster-1	Nuak1
Mrps22	2.29118e-13	-0.136664	0.104	0.195	3.83108e-09	MicrogliaCluster-1	Mrps22
Irf9	2.29549e-13	0.238381	0.269	0.18	3.83829e-09	MicrogliaCluster-1	Irf9
Eif4h	2.31003e-13	-0.226445	0.612	0.72	3.8626e-09	MicrogliaCluster-1	Eif4h
Itsn2	2.34627e-13	0.254972	0.393	0.307	3.9232e-09	MicrogliaCluster-1	Itsn2
Prps2	2.37509e-13	-0.282708	0.214	0.318	3.9714e-09	MicrogliaCluster-1	Prps2
Hdgfl2	2.42942e-13	-0.190042	0.174	0.279	4.06223e-09	MicrogliaCluster-1	Hdgfl2
Rps19	2.56752e-13	-0.163146	0.989	0.991	4.29315e-09	MicrogliaCluster-1	Rps19
Rel	2.58116e-13	0.257987	0.387	0.295	4.31595e-09	MicrogliaCluster-1	Rel
Fdps	2.62068e-13	-0.220711	0.152	0.252	4.38204e-09	MicrogliaCluster-1	Fdps
Dnm2	2.6566e-13	0.248843	0.562	0.486	4.44211e-09	MicrogliaCluster-1	Dnm2
Chd4	2.67085e-13	0.220817	0.791	0.703	4.46593e-09	MicrogliaCluster-1	Chd4
Phb	2.68829e-13	-0.193543	0.219	0.336	4.49509e-09	MicrogliaCluster-1	Phb
Cep57l1	2.70095e-13	-0.140335	0.072	0.151	4.51626e-09	MicrogliaCluster-1	Cep57l1
Actr2	2.79959e-13	0.212155	0.814	0.77	4.68119e-09	MicrogliaCluster-1	Actr2
Tmem104	2.98508e-13	0.226649	0.242	0.16	4.99135e-09	MicrogliaCluster-1	Tmem104
Azin1	3.00802e-13	-0.199199	0.201	0.315	5.02971e-09	MicrogliaCluster-1	Azin1
Got1	3.04189e-13	-0.182542	0.174	0.277	5.08634e-09	MicrogliaCluster-1	Got1
Slc9a3r1	3.1524e-13	-0.205018	0.163	0.265	5.27113e-09	MicrogliaCluster-1	Slc9a3r1
Hs6st1	3.15849e-13	0.207593	0.215	0.135	5.28131e-09	MicrogliaCluster-1	Hs6st1
Vps36	3.17256e-13	-0.211964	0.289	0.41	5.30483e-09	MicrogliaCluster-1	Vps36
Ctnna1	3.26745e-13	-0.199557	0.172	0.278	5.4635e-09	MicrogliaCluster-1	Ctnna1
Cops3	3.31966e-13	-0.200314	0.266	0.387	5.5508e-09	MicrogliaCluster-1	Cops3
Rpl3	3.48712e-13	-0.164856	0.99	0.984	5.83082e-09	MicrogliaCluster-1	Rpl3
Syncrip	3.56142e-13	-0.217324	0.494	0.617	5.95505e-09	MicrogliaCluster-1	Syncrip
Ift22	3.60016e-13	-0.161892	0.096	0.181	6.01983e-09	MicrogliaCluster-1	Ift22
Prpf19	3.63446e-13	-0.183484	0.227	0.342	6.07718e-09	MicrogliaCluster-1	Prpf19
Atf7ip	3.77531e-13	0.256002	0.462	0.381	6.31269e-09	MicrogliaCluster-1	Atf7ip
Slc36a1	3.77799e-13	0.205702	0.179	0.105	6.31717e-09	MicrogliaCluster-1	Slc36a1
Snx3	3.80789e-13	-0.231587	0.729	0.807	6.36717e-09	MicrogliaCluster-1	Snx3
Smyd2	4.15786e-13	-0.110126	0.055	0.127	6.95235e-09	MicrogliaCluster-1	Smyd2
Rtn4rl1	4.27558e-13	0.180512	0.178	0.103	7.1492e-09	MicrogliaCluster-1	Rtn4rl1
Rilpl1	4.36076e-13	0.216297	0.292	0.204	7.29162e-09	MicrogliaCluster-1	Rilpl1
Tma16	4.38996e-13	-0.118876	0.084	0.167	7.34046e-09	MicrogliaCluster-1	Tma16
Fry	4.42676e-13	0.241472	0.203	0.125	7.40199e-09	MicrogliaCluster-1	Fry
Hsp90b1	4.45065e-13	0.168591	0.987	0.936	7.44194e-09	MicrogliaCluster-1	Hsp90b1
Poc5	4.48239e-13	-0.100589	0.038	0.101	7.495e-09	MicrogliaCluster-1	Poc5
Rfc1	4.48651e-13	-0.24047	0.319	0.433	7.5019e-09	MicrogliaCluster-1	Rfc1
Zfp422	4.59114e-13	-0.192969	0.251	0.368	7.67685e-09	MicrogliaCluster-1	Zfp422
Nelfe	4.65322e-13	-0.185184	0.184	0.291	7.78065e-09	MicrogliaCluster-1	Nelfe
Klf6	4.67266e-13	0.236855	0.386	0.291	7.81316e-09	MicrogliaCluster-1	Klf6
Rftn1	4.70419e-13	-0.155317	0.049	0.117	7.86588e-09	MicrogliaCluster-1	Rftn1
Nubp1	4.84989e-13	-0.203892	0.241	0.36	8.1095e-09	MicrogliaCluster-1	Nubp1
Fgd4	4.98546e-13	0.242944	0.359	0.277	8.33619e-09	MicrogliaCluster-1	Fgd4
Slc25a5	5.11585e-13	-0.226548	0.92	0.927	8.55421e-09	MicrogliaCluster-1	Slc25a5
Tsen15	5.12646e-13	-0.145377	0.11	0.2	8.57195e-09	MicrogliaCluster-1	Tsen15
Mrpl35	5.90295e-13	-0.17085	0.224	0.344	9.87032e-09	MicrogliaCluster-1	Mrpl35
Pik3r6	6.11412e-13	0.176097	0.144	0.077	1.02234e-08	MicrogliaCluster-1	Pik3r6
Bmpr2	6.26896e-13	0.245844	0.327	0.243	1.04823e-08	MicrogliaCluster-1	Bmpr2
2810474O19Rik	6.28639e-13	0.288176	0.46	0.383	1.05115e-08	MicrogliaCluster-1	2810474O19Rik
Rhog	6.57154e-13	0.225519	0.595	0.525	1.09883e-08	MicrogliaCluster-1	Rhog
Gnl3l	6.84291e-13	-0.173528	0.078	0.157	1.1442e-08	MicrogliaCluster-1	Gnl3l
Adh5	7.14802e-13	-0.259945	0.517	0.628	1.19522e-08	MicrogliaCluster-1	Adh5
Atic	7.33083e-13	-0.170103	0.19	0.301	1.22579e-08	MicrogliaCluster-1	Atic
Syt11	7.34915e-13	-0.252608	0.049	0.113	1.22885e-08	MicrogliaCluster-1	Syt11
Kmt2c	7.79886e-13	0.23697	0.415	0.335	1.30405e-08	MicrogliaCluster-1	Kmt2c
mt-Cytb	7.97428e-13	-0.231918	0.993	0.976	1.33338e-08	MicrogliaCluster-1	mt-Cytb
[truncated: 27,461 more rows]

## Sheet: Supplementary Table 3
Supplementary Table 3. Health monitoring report
Pathogen	Test date	Test method	Results
			Sentinels	C57BL/6		Rag2-/-IL-2ryc-/-
Viruses
Mouse hepatitis virus	2018 Jan	IFA	negative
	2018 Apr	IFA	negative
	2018 Jul	IFA	negative
	2018 Oct	IFA	negative
	2019 Jan	IFA	negative
	2019 Apr	IFA	negative
	2019 Jul	IFA	negative
	2019 Oct	IFA	negative
	2021 Jan	IFA	negative
	2021 Apr	IFA	negative		negative	negative
Mouse rotavirus (EDIM)	2018 Jan	IFA	negative
	2018 Apr	IFA	negative
	2018 Jul	IFA	negative
	2018 Oct	IFA	negative
	2019 Jan	IFA	negative
	2019 Apr	IFA	negative
	2019 Jul	IFA	negative
	2019 Oct	IFA	negative
	2021 Jan	IFA	negative
	2021 Apr	IFA	negative		negative	negative
Murine norovirus 1	2018 Jan	IFA	negative
	2018 Apr	IFA	positive
	2018 Jul	IFA	positive
	2018 Oct	IFA	positive
	2019 Jan	IFA	positive
	2019 Apr	IFA	positive
	2019 Jul	IFA	positive
	2019 Oct	IFA	positive
	2021 Jan	IFA	positive
	2021 Apr	IFA	positive		negative	negative
Parvoviruses:
Minute virus of mice	2018 Jan	IFA	negative
	2018 Apr	IFA	negative
	2018 Jul	IFA	negative
	2018 Oct	IFA	negative
	2019 Jan	IFA	negative
	2019 Apr	IFA	negative
	2019 Jul	IFA	negative
	2019 Oct	IFA	negative
	2021 Jan	IFA	negative
	2021 Apr	IFA	negative		negative	negative
Mouse parvovirus	2018 Jan	IFA	negative
	2018 Apr	IFA	negative
	2018 Jul	IFA	negative
	2018 Oct	IFA	negative
	2019 Jan	IFA	negative
	2019 Apr	IFA	negative
	2019 Jul	IFA	negative
	2019 Oct	IFA	negative
	2021 Jan	IFA	negative
	2021 Apr	IFA	negative		negative	negative
Theiler’s murine encephalomyelitis virus	2018 Jan	IFA	negative
	2018 Apr	IFA	negative
	2018 Jul	IFA	negative
	2018 Oct	IFA	negative
	2019 Jan	IFA	negative
	2019 Apr	IFA	negative
	2019 Jul	IFA	negative
	2019 Oct	IFA	negative
	2021 Jan	IFA	negative
	2021 Apr	IFA	negative		negative	negative
Lymphocytic choriomeningitis virus	2018 Jan	IFA	negative
	2019 Jan	IFA	negative
	2021 Jan	IFA	negative
	2021 Apr	IFA	negative		negative	negative
Mouse adenovirus type 1	2018 Jan	IFA	negative
	2019 Jan	IFA	negative
	2021 Jan	IFA	negative
	2021 Apr	IFA	negative		negative	negative
Mouse adenovirus type 2	2018 Jan	IFA	negative
	2019 Jan	IFA	negative
	2021 Jan	IFA	negative
	2021 Apr	IFA	negative		negative	negative
Pneuomonia virus of mice	2018 Jan	IFA	negative
	2019 Jan	IFA	negative
	2021 Jan	IFA	negative
	2021 Apr	IFA	negative		negative	negative
Reovirus type 3	2018 Jan	IFA	negative
	2019 Jan	IFA	negative
	2021 Jan	IFA	negative
	2021 Apr	IFA	negative		negative	negative
Sendai virus	2018 Jan	IFA	negative
	2019 Jan	IFA	negative
	2021 Jan	IFA	negative
	2021 Apr	IFA	negative		negative	negative
Bacteria, mycoplasma and fungi
Helicobacter spp	2018 Jan	PCR	negative
	2018 Apr	PCR	positive
	2018 Jul	PCR	positive
	2018 Oct	PCR	positive
	2019 Jan	PCR	positive
	2019 Apr	PCR	positive
	2019 Jul	PCR	positive
	2019 Oct	PCR	positive
	2021 Jan	PCR	positive
	2021 May	PCR	positive		negative	negative
Rodentibacter spp.1	2018 Jan	CULT/PCR	positive
	2019 Jan	CULT/PCR	positive
	2021 Jan	CULT/PCR	positive
	2021 May	CULT/PCR	positive		positive	positive
Streptococci beta-haemolytic (not group D)	2018 Jan	CULT	negative
	2019 Jan	CULT	negative
	2021 Jan	CULT	negative
	2021 May	CULT	negative		negative	negative
Streptococcus pneumonia	2018 Jan	CULT	negative
	2019 Jan	CULT	negative
	2021 Jan	CULT	negative
	2021 May	CULT	negative		negative	negative
Citrobacter rodentium	2018 Jan	CULT	negative
	2019 Jan	CULT	negative
	2021 Jan	CULT	negative
	2021 May	CULT	negative		negative	negative
Clostridium piliforme	2018 Jan	IFA	negative
	2019 Jan	IFA	negative
	2021 Jan	IFA	negative
	2021 May	IFA	negative		negative	negative
Corynebacterium kutscheri	2018 Jan	CULT	negative
	2019 Jan	CULT	negative
	2021 Jan	CULT	negative
	2021 May	CULT	negative		negative	negative
Mycoplasma pulmonis	2018 Jan	IFA	negative
	2019 Jan	IFA	negative
	2021 Jan	IFA	negative
	2021 May	IFA	negative		negative	negative
Salmonella spp	2018 Jan	CULT	negative
	2019 Jan	CULT	negative
	2021 Jan	CULT	negative
	2021 May	CULT	negative		negative	negative
Streptobacillus moniliformis	2018 Jan	PCR	negative
	2019 Jan	PCR	negative
	2021 Jan	PCR	negative
	2021 May	PCR	negative		negative	negative
Sentinels are exposed at least three months to environmental pathogens . Each individually ventilated cage-rack has its own sentinel. CULT = culture; IFA = immunofluorescence assay; PCR = polymerase chain reaction 1 WT and Rag2-/-IL-2rγc-/- females used in some of our experiments tested positive for Rodentibacter spp.. Whilst immunocompetent WT mice infected with Rodentibacter spp.. exhibit no cl…

## Sheet: Supplementary Table 4
Supplementary Table 4. Differentially up- and downregulated genes of microglia between MMc-pos and MMc-low offspring
Significantly upregulated genes
Ensembl_ID	baseMean	log2FoldChange	lfcSE	stat	pvalue	padj	Symbol	Type	Description	GOslim	X.Microglia_8.	X.Microglia_10.	X.Microglia_12.	X.Microglia_15.	baseMean_newdata	logFC_newdata	pvalue_newdata	padj_newdata	concordant	concordant and significant	dicordant and significant
ENSMUSG00000038357	477.083	4.03743	0.499597	8.08138	6.40402e-16	8.02295e-12	Camp	protein_coding	cathelicidin antimicrobial peptide [Source:MGI Symbol;Acc:MGI:108443]	anatomical structure development; anatomical structure formation involved in morphogenesis; biological_process; cell; cell population proliferation; cellular protein modification process; cellular_component; cytoplasm; cytoplasmic vesicle; extracellular region; extracellular space; growth; immune system process; intracellular; lipid binding; molecular_function; organelle; response to stress; symb…	501.352	69.5705	39.9642	1297.45	476.144	-0.177425	0.808311	0.999869	FALSE	FALSE	FALSE
ENSMUSG00000032484	2179.04	2.74941	0.349908	7.85753	3.91775e-15	2.45408e-11	Ngp	protein_coding	neutrophilic granule protein [Source:MGI Symbol;Acc:MGI:105983]	anatomical structure development; anatomical structure formation involved in morphogenesis; biological_process; cell; cellular_component; cytoplasm; cytoplasmic vesicle; enzyme regulator activity; extracellular region; extracellular space; intracellular; molecular_function; organelle; response to stress	3129.85	677.598	450.759	4457.95	2346.32	0.193195	0.797552	0.999869	TRUE	FALSE	FALSE
ENSMUSG00000000244	95.9521	6.07283	0.870186	6.97877	2.97773e-12	1.2435e-08	Tspan32	protein_coding	tetraspanin 32 [Source:MGI Symbol;Acc:MGI:1350360]	biological_process; cell; cell adhesion; cell population proliferation; cellular_component; cytoskeleton organization; immune system process; molecular_function; plasma membrane; protein-containing complex; response to stress; signal transduction	207.394	0	5.5764	170.838	112.54	4.24258	1.13516e-19	2.06161e-16	TRUE	TRUE	FALSE
ENSMUSG00000024190	1136.52	3.19881	0.489668	6.5326	6.46375e-11	2.02445e-07	Dusp1	protein_coding	dual specificity phosphatase 1 [Source:MGI Symbol;Acc:MGI:105120]	DNA metabolic process; biological_process; biosynthetic process; cell; cell adhesion; cell cycle; cell death; cell motility; cell population proliferation; cellular nitrogen compound metabolic process; cellular protein modification process; cellular_component; chromosome organization; chromosome segregation; cytoplasm; enzyme binding; immune system process; intracellular; locomotion; mitotic cell…	981.965	158.201	288.114	3117.8	51365.7	0.752337	0.0821152	0.665216	TRUE	FALSE	FALSE
ENSMUSG00000052684	3209.28	2.05472	0.337405	6.08979	1.1306e-09	2.83284e-06	Jun	protein_coding	jun proto-oncogene [Source:MGI Symbol;Acc:MGI:96646]	DNA binding; DNA-binding transcription factor activity; aging; anatomical structure development; anatomical structure formation involved in morphogenesis; biological_process; biosynthetic process; cell; cell cycle; cell death; cell differentiation; cell motility; cell population proliferation; cellular nitrogen compound metabolic process; cellular protein modification process; cellular_component;…	3969.34	1326.61	1163.61	6377.57	54292.8	0.872522	0.0910564	0.691382	TRUE	FALSE	FALSE
ENSMUSG00000028610	91.1801	3.63223	0.65068	5.58221	2.37488e-08	4.95875e-05	Dmrtb1	protein_coding	DMRT-like family B with proline-rich C-terminal, 1 [Source:MGI Symbol;Acc:MGI:1927125]	DNA binding; DNA-binding transcription factor activity; biological_process; biosynthetic process; cell; cellular nitrogen compound metabolic process; cellular_component; intracellular; ion binding; molecular_function; nucleus; organelle	192.065	10.4832	16.7292	145.443	228.625	2.55094	3.81767e-17	5.39267e-14	TRUE	TRUE	FALSE
ENSMUSG00000026822	614.041	2.30695	0.415991	5.54568	2.9281e-08	5.24046e-05	Lcn2	protein_coding	lipocalin 2 [Source:MGI Symbol;Acc:MGI:96757]	biological_process; cell; cell death; cellular component assembly; cellular_component; cytoplasm; cytoplasmic vesicle; cytosol; enzyme binding; extracellular region; extracellular space; homeostatic process; immune system process; intracellular; ion binding; molecular_function; organelle; protein-containing complex assembly; response to stress; signal transduction; transport	856.627	272.564	140.34	1186.63	757.315	0.0575091	0.924217	0.999869	TRUE	FALSE	FALSE
ENSMUSG00000038418	799.014	2.42599	0.469702	5.16496	2.40485e-07	0.000376599	Egr1	protein_coding	early growth response 1 [Source:MGI Symbol;Acc:MGI:95295]	DNA binding; DNA-binding transcription factor activity; anatomical structure development; biological_process; biosynthetic process; cell; cell death; cell differentiation; cell motility; cell population proliferation; cell-cell signaling; cellular nitrogen compound metabolic process; cellular protein modification process; cellular_component; cytoplasm; enzyme binding; homeostatic process; immune …	888.187	354.524	146.845	1806.5	63793.8	0.839563	0.22585	0.897077	TRUE	FALSE	FALSE
ENSMUSG00000056071	3456.77	2.40668	0.468901	5.1326	2.8576e-07	0.000397779	S100a9	protein_coding	S100 calcium binding protein A9 (calgranulin B) [Source:MGI Symbol;Acc:MGI:1338947]	anatomical structure development; autophagy; biological_process; biosynthetic process; catabolic process; cell; cell adhesion; cell death; cell differentiation; cell motility; cell-cell signaling; cellular nitrogen compound metabolic process; cellular protein modification process; cellular_component; cytoplasm; cytoskeletal protein binding; cytoskeleton; cytoskeleton organization; cytosol; extrac…	3279.53	1554.38	639.428	8353.75	3085.07	-0.379296	0.0590882	0.591251	FALSE	FALSE	FALSE
ENSMUSG00000071562	648.213	2.76453	0.543144	5.08987	3.58302e-07	0.000408482	Stfa1	protein_coding	stefin A1 [Source:MGI Symbol;Acc:MGI:106198]	biological_process; cell; cellular_component; cytoplasm; cytosol; enzyme regulator activity; intracellular; molecular_function	646.528	257.316	75.2815	1613.73	473.355	-0.563214	0.0114294	0.241366	FALSE	FALSE	FALSE
ENSMUSG00000032496	603.185	2.1513	0.424236	5.07099	3.95748e-07	0.000413161	Ltf	protein_coding	lactotransferrin [Source:MGI Symbol;Acc:MGI:96837]	anatomical structure development; biological_process; biosynthetic process; cell; cell death; cell differentiation; cell population proliferation; cellular nitrogen compound metabolic process; cellular protein modification process; cellular_component; cytoplasm; cytoplasmic vesicle; developmental maturation; enzyme regulator activity; extracellular region; extracellular space; homeostatic process…	1042.38	304.967	138.481	926.912	1149.64	0.150455	0.844857	0.999869	TRUE	FALSE	FALSE
ENSMUSG00000015937	754.587	1.86248	0.38044	4.8956	9.80067e-07	0.000749996	H2afy	protein_coding	H2A histone family, member Y [Source:MGI Symbol;Acc:MGI:1349392]	DNA binding; anatomical structure development; biological_process; biosynthetic process; cell; cell cycle; cell differentiation; cellular component assembly; cellular nitrogen compound metabolic process; cellular protein modification process; cellular_component; chromosome; chromosome organization; chromosome segregation; cytoskeleton; enzyme binding; enzyme regulator activity; intracellular; lip…	926.961	271.611	379.196	1440.58	2081.86	0.78383	3.32455e-06	0.000422649	TRUE	TRUE	FALSE
ENSMUSG00000050912	2029.34	2.27786	0.463558	4.91386	8.92998e-07	0.000749996	Tmem123	protein_coding	transmembrane protein 123 [Source:MGI Symbol;Acc:MGI:1919179]	biological_process; cell; cell death; cellular_component; cytoplasm; cytoplasmic vesicle; intracellular; molecular_function; organelle; plasma membrane	1605.95	555.611	831.814	5123.99	2977.25	0.0582437	0.744517	0.999869	TRUE	FALSE	FALSE
ENSMUSG00000071561	531.005	2.82619	0.573527	4.92773	8.31907e-07	0.000749996	Cstdc5	protein_coding	cystatin domain containing 5 [Source:MGI Symbol;Acc:MGI:3696883]	biological_process; cell; cellular_component; cytoplasm; cytosol; enzyme regulator activity; intracellular; molecular_function	454.463	202.04	60.4111	1407.11	366.635	-0.435257	0.0747934	0.64891	FALSE	FALSE	FALSE
ENSMUSG00000033684	1370.12	1.66438	0.341977	4.86693	1.13347e-06	0.000788894	Qsox1	protein_coding	quiescin Q6 sulfhydryl oxidase 1 [Source:MGI Symbol;Acc:MGI:1330818]	Golgi apparatus; autophagy; biological_process; catabolic process; cell; cellular component assembly; cellular_component; cytoplasm; endoplasmic reticulum; extracellular matrix organization; extracellular region; extracellular space; homeostatic process; intracellular; ion binding; isomerase activity; molecular_function; organelle; oxidoreductase activity	2451.76	728.108	586.452	1714.15	1651.1	1.70412	1.94951e-25	8.26139e-22	TRUE	TRUE	FALSE
ENSMUSG00000031776	377.826	2.45904	0.512597	4.79721	1.60888e-06	0.000979266	Arl2bp	protein_coding	ADP-ribosylation factor-like 2 binding protein [Source:MGI Symbol;Acc:MGI:1349429]	biological_process; biosynthetic process; cell; cellular nitrogen compound metabolic process; cellular protein modification process; cellular_component; cilium; cytoplasm; cytoskeleton; enzyme regulator activity; intracellular; microtubule organizing center; mitochondrion; molecular_function; nucleus; organelle; signal transduction	309.288	114.363	118.034	969.622	689.453	1.09251	1.21326e-08	3.35309e-06	TRUE	TRUE	FALSE
ENSMUSG00000079597	505.24	2.69034	0.56471	4.76411	1.89686e-06	0.00108017	Cstdc4	protein_coding	cystatin domain containing 4 [Source:MGI Symbol;Acc:MGI:3645124]	biological_process; cell; cellular_component; cytoplasm; cytosol; enzyme binding; enzyme regulator activity; extracellular region; extracellular space; intracellular; molecular_function; nucleus; organelle; plasma membrane	490.532	212.524	58.5523	1259.35	252.128	-0.644618	0.0338365	0.451898	FALSE	FALSE	FALSE
ENSMUSG00000027637	333.101	2.76531	0.581906	4.75216	2.01254e-06	0.00109622	Rab5if	protein_coding	RAB5 interacting factor [Source:MGI Symbol;Acc:MGI:1914638]	biological_process; cell; cellular_component; cytoplasm; intracellular; mitochondrion; molecular_function; organelle	229.035	61.9464	108.74	932.684	1060.73	-0.177302	0.304813	0.945111	FALSE	FALSE	FALSE
ENSMUSG00000056069	9547.03	1.46491	0.313411	4.67408	2.95278e-06	0.00154135	Otulinl	protein_coding	OTU deubiquitinase with linear linkage specificity like [Source:MGI Symbol;Acc:MGI:2687281]	biological_process; cellular_component; molecular_function	11720.5	4624.06	5530.86	16312.7	12741.5	0.0144748	0.922981	0.999869	TRUE	FALSE	FALSE
ENSMUSG00000023075	1128.77	2.18554	0.471091	4.63931	3.49575e-06	0.00168441	Akirin1	protein_coding	akirin 1 [Source:MGI Symbol;Acc:MGI:1915300]	anatomical structure development; biological_process; cell; cell differentiation; cell motility; cell population proliferation; cellular component assembly; cellular_component; growth; immune system process; intracellular; locomotion; molecular_function; nuclear envelope; nucleoplasm; nucleus; organelle; response to stress	1014.43	270.658	542.77	2687.24	2120.68	0.142331	0.358588	0.959173	TRUE	FALSE	FALSE
ENSMUSG00000054905	248.766	2.56553	0.552955	4.63966	3.48978e-06	0.00168441	Stfa3	protein_coding	stefin A3 [Source:MGI Symbol;Acc:MGI:106196]	biological_process; cell; cellular_component; cytoplasm; cytosol; enzyme regulator activity; intracellular; molecular_function	253.381	100.067	43.6818	597.933	160.182	-0.190485	0.586877	0.997091	FALSE	FALSE	FALSE
ENSMUSG00000032046	9492.5	1.86472	0.402956	4.6276	3.69931e-06	0.00171648	Abhd12	protein_coding	abhydrolase domain containing 12 [Source:MGI Symbol;Acc:MGI:1923442]	biological_process; catabolic process; cell; cellular protein modification process; cellular_component; cytoplasm; endoplasmic reticulum; intracellular; lipid metabolic process; mitochondrion; molecular_function; organelle; plasma membrane; protein-containing complex; response to stress	9917.94	2840	5339.41	19872.6	24004.6	0.0555593	0.698037	0.999869	TRUE	FALSE	FALSE
ENSMUSG00000024659	737.307	1.81651	0.39941	4.54798	5.41632e-06	0.00233985	Anxa1	protein_coding	annexin A1 [Source:MGI Symbol;Acc:MGI:96819]	ATPase activity; DNA binding; RNA binding; anatomical structure development; anatomical structure formation involved in morphogenesis; biological_process; biosynthetic process; cell; cell adhesion; cell cycle; cell death; cell differentiation; cell morphogenesis; cell motility; cell population proliferation; cell-cell signaling; cellular protein modification process; cellular_component; chromosom…	856.627	395.504	256.515	1440.58	805.944	-0.00486882	0.985272	0.999869	FALSE	FALSE	FALSE
ENSMUSG00000024425	6478.1	1.77998	0.392906	4.5303	5.89009e-06	0.0024597	Ndfip1	protein_coding	Nedd4 family interacting protein 1 [Source:MGI Symbol;Acc:MGI:1929601]	DNA metabolic process; Golgi apparatus; anatomical structure development; biological_process; catabolic process; cell; cell adhesion; cell differentiation; cell population proliferation; cellular nitrogen compound metabolic process; cellular protein modification process; cellular_component; cytoplasm; cytoplasmic vesicle; endoplasmic reticulum; endosome; extracellular region; homeostatic process;…	7082.95	2036.61	3806.83	12986	4837.04	-0.106112	0.466541	0.979019	FALSE	FALSE	FALSE
ENSMUSG00000051748	140.875	3.05243	0.679413	4.49275	7.03103e-06	0.00284144	Wfdc21	protein_coding	WAP four-disulfide core domain 21 [Source:MGI Symbol;Acc:MGI:1913357]	biological_process; cell differentiation; cellular_component; enzyme regulator activity; extracellular region; extracellular space; molecular_function	120.83	44.792	15.7998	382.077	77.1193	-0.182634	0.674837	0.999869	FALSE	FALSE	FALSE
ENSMUSG00000001751	2177.46	1.62285	0.362214	4.48035	7.45194e-06	0.00291743	Naglu	protein_coding	alpha-N-acetylglucosaminidase (Sanfilippo disease IIIB) [Source:MGI Symbol;Acc:MGI:1351641]	anatomical structure development; biological_process; cell differentiation; cellular_component; embryo development; extracellular region; extracellular space; organelle	2805.23	779.571	1355.07	3769.98	5348.26	-0.114742	0.423285	0.971971	FALSE	FALSE	FALSE
ENSMUSG00000035953	1070.5	2.34066	0.525848	4.45122	8.53835e-06	0.00324147	Pip4p1	protein_coding	phosphatidylinositol-4,5-bisphosphate 4-phosphatase 1 [Source:MGI Symbol;Acc:MGI:2448501]	biological_process; cell; cellular component assembly; cellular_component; cytoplasm; cytoplasmic vesicle; endosome; intracellular; lipid metabolic process; lysosome; molecular_function; organelle; phosphatase activity; plasma membrane; protein-containing complex assembly; response to stress; signal transduction; small molecule metabolic process; vacuole	728.584	238.255	467.489	2847.69	3754.02	-0.0316078	0.835257	0.999869	FALSE	FALSE	FALSE
ENSMUSG00000047187	1310.54	2.10939	0.476192	4.4297	9.43633e-06	0.00342729	Rab2a	protein_coding	RAB2A, member RAS oncogene family [Source:MGI Symbol;Acc:MGI:1928750]	GTPase activity; Golgi apparatus; biological_process; cell; cellular_component; cytoplasm; cytoplasmic vesicle; endoplasmic reticulum; intracellular; ion binding; molecular_function; organelle; signal transduction; transport; vesicle-mediated transport	1025.25	371.678	614.334	3230.92	3280	0.00636741	0.966729	0.999869	TRUE	FALSE	FALSE
ENSMUSG00000032320	1228.82	1.76119	0.399805	4.40512	1.05727e-05	0.00348565	Rcn2	protein_coding	reticulocalbin 2 [Source:MGI Symbol;Acc:MGI:1349765]	cell; cellular_component; cytoplasm; endoplasmic reticulum; intracellular; ion binding; molecular_function; nucleolus; nucleus; organelle	1321.01	429.812	689.615	2474.84	2040.42	0.155831	0.373473	0.963039	TRUE	FALSE	FALSE
ENSMUSG00000024072	1080.15	1.96279	0.452275	4.33983	1.42595e-05	0.00446609	Yipf4	protein_coding	Yip1 domain family, member 4 [Source:MGI Symbol;Acc:MGI:1915114]	Golgi apparatus; biological_process; cell; cellular_component; cytoplasm; endoplasmic reticulum; intracellular; molecular_function; organelle; plasma membrane	906.221	366.913	514.888	2532.56	1419.99	0.197052	0.24784	0.912988	TRUE	FALSE	FALSE
ENSMUSG00000074922	315.334	2.36118	0.550525	4.28895	1.79516e-05	0.00548532	Fam122a	protein_coding	family with sequence similarity 122, member A [Source:MGI Symbol;Acc:MGI:1915284]	biological_process; catabolic process; cellular protein modification process; cellular_component; enzyme regulator activity; growth; molecular_function	256.086	71.4766	133.834	799.938	419.888	-0.344329	0.152466	0.805646	FALSE	FALSE	FALSE
ENSMUSG00000038991	1275.62	1.59374	0.375343	4.2461	2.17519e-05	0.00647134	Txndc5	protein_coding	thioredoxin domain containing 5 [Source:MGI Symbol;Acc:MGI:2145316]	biological_process; cell; cellular_component; cytoplasm; endoplasmic reticulum; homeostatic process; intracellular; isomerase activity; molecular_function; organelle; transport; vesicle-mediated transport	1419.3	523.208	746.309	2413.67	4388.06	-0.0561212	0.704685	0.999869	FALSE	FALSE	FALSE
ENSMUSG00000030101	1754.07	1.81449	0.427803	4.24141	2.22117e-05	0.00647134	Sumf1	protein_coding	sulfatase modifying factor 1 [Source:MGI Symbol;Acc:MGI:1889844]	biological_process; cell; cellular protein modification process; cellular_component; cytoplasm; endoplasmic reticulum; intracellular; ion binding; molecular_function; organelle; oxidoreductase activity	1924.26	483.182	1069.74	3539.12	3614.99	0.135877	0.376683	0.963846	TRUE	FALSE	FALSE
ENSMUSG00000034908	1180.98	1.5684	0.372444	4.21109	2.54139e-05	0.00713678	Sidt2	protein_coding	SID1 transmembrane family, member 2 [Source:MGI Symbol;Acc:MGI:2446134]	DNA binding; RNA binding; anatomical structure development; biological_process; catabolic process; cell; cell differentiation; cell morphogenesis; cell population proliferation; cell-cell signaling; cellular nitrogen compound metabolic process; cellular_component; cytoplasm; homeostatic process; intracellular; lysosome; molecular_function; nucleobase-containing compound catabolic process; organel…	1249.77	613.745	577.158	2283.23	3914.15	-0.239494	0.100739	0.708352	FALSE	FALSE	FALSE
ENSMUSG00000003346	715.404	2.01002	0.477537	4.20914	2.5635e-05	0.00713678	Abhd17a	protein_coding	abhydrolase domain containing 17A [Source:MGI Symbol;Acc:MGI:106388]	biological_process; biosynthetic process; catabolic process; cell; cellular protein modification process; cellular_component; cytoplasm; cytoplasmic vesicle; endosome; intracellular; molecular_function; organelle; plasma membrane	650.135	191.557	377.337	1642.59	1420.39	0.0409946	0.802934	0.999869	TRUE	FALSE	FALSE
ENSMUSG00000038622	354.181	2.07236	0.495001	4.18657	2.83198e-05	0.00771283	Med30	protein_coding	mediator complex subunit 30 [Source:MGI Symbol;Acc:MGI:1917040]	biological_process; biosynthetic process; cell; cellular nitrogen compound metabolic process; cellular protein modification process; cellular_component; intracellular; molecular_function; nucleoplasm; nucleus; organelle; protein-containing complex; transcription factor binding	347.159	97.2081	174.727	797.629	511.143	-0.0715259	0.74564	0.999869	FALSE	FALSE	FALSE
ENSMUSG00000029385	2653.5	1.50743	0.363134	4.15117	3.30785e-05	0.00863349	Ccng2	protein_coding	cyclin G2 [Source:MGI Symbol;Acc:MGI:1095734]	biological_process; cell; cell cycle; cell division; cellular protein modification process; cellular_component; cytoplasm; cytosol; enzyme binding; enzyme regulator activity; intracellular; kinase activity; mitotic cell cycle; molecular_function; nucleus; organelle; protein-containing complex	2963.93	1100.74	1660.84	4888.51	2942.09	-0.0573493	0.71987	0.999869	FALSE	FALSE	FALSE
ENSMUSG00000021550	379.087	1.87246	0.450714	4.15443	3.26094e-05	0.00863349	2210016F16Rik	protein_coding	RIKEN cDNA 2210016F16 gene [Source:MGI Symbol;Acc:MGI:1917403]	biological_process; cellular nitrogen compound metabolic process; cellular_component; molecular_function; tRNA metabolic process	391.343	141.047	184.021	799.938	969.077	-0.0836848	0.637167	0.999869	FALSE	FALSE	FALSE
ENSMUSG00000004455	342.202	2.39603	0.580109	4.13031	3.62268e-05	0.00926224	Ppp1cc	protein_coding	protein phosphatase 1 catalytic subunit gamma [Source:MGI Symbol;Acc:MGI:104872]	anatomical structure development; biological_process; carbohydrate metabolic process; cell; cell cycle; cell differentiation; cell division; cell population proliferation; cellular protein modification process; cellular_component; chromosome; cytoplasm; enzyme binding; generation of precursor metabolites and energy; intracellular; ion binding; mitochondrion; molecular_function; nuclear chromosome…	236.249	72.4296	145.916	914.215	1088.69	-0.0746701	0.671727	0.999869	FALSE	FALSE	FALSE
ENSMUSG00000032199	384.777	2.01275	0.489103	4.11518	3.86877e-05	0.00969359	Polr2m	protein_coding	polymerase (RNA) II (DNA directed) polypeptide M [Source:MGI Symbol;Acc:MGI:107282]	biological_process; biosynthetic process; cell; cellular nitrogen compound metabolic process; cellular_component; intracellular; molecular_function; nuclear envelope; nucleoplasm; nucleotidyltransferase activity; nucleus; organelle; protein-containing complex; signal transduction	404.869	99.1142	206.327	828.796	1554.73	0.170342	0.294171	0.938939	TRUE	FALSE	FALSE
ENSMUSG00000053560	1272.6	1.61036	0.395687	4.06978	4.70581e-05	0.0110753	Ier2	protein_coding	immediate early response 2 [Source:MGI Symbol;Acc:MGI:104815]	DNA binding; DNA-binding transcription factor activity; anatomical structure development; biological_process; biosynthetic process; cell; cell differentiation; cell motility; cellular nitrogen compound metabolic process; cellular_component; cytoplasm; intracellular; locomotion; molecular_function; nucleoplasm; nucleus; organelle	1561.77	831.987	423.807	2272.84	26186.5	0.823678	0.193962	0.872553	TRUE	FALSE	FALSE
ENSMUSG00000045503	664.472	1.67323	0.411764	4.06355	4.83318e-05	0.0110753	Sys1	protein_coding	SYS1 Golgi-localized integral membrane protein homolog (S. cerevisiae) [Source:MGI Symbol;Acc:MGI:1913710]	Golgi apparatus; biological_process; cell; cellular_component; cytoplasm; cytosol; intracellular; molecular_function; organelle; transport; vesicle-mediated transport	749.323	239.208	394.995	1274.36	1047.21	-0.164983	0.336495	0.951564	FALSE	FALSE	FALSE
ENSMUSG00000017781	1023.4	1.72591	0.423821	4.07227	4.65581e-05	0.0110753	Pitpna	protein_coding	phosphatidylinositol transfer protein, alpha [Source:MGI Symbol;Acc:MGI:99887]	anatomical structure development; biological_process; cell; cell differentiation; cell morphogenesis; cellular_component; cytoplasm; cytosol; intracellular; ion binding; lipid binding; molecular_function; transport	929.666	416.47	533.476	2213.97	3901.09	-0.119984	0.409946	0.969585	FALSE	FALSE	FALSE
ENSMUSG00000038072	396.689	1.95591	0.481495	4.06215	4.86223e-05	0.0110753	Galnt11	protein_coding	polypeptide N-acetylgalactosaminyltransferase 11 [Source:MGI Symbol;Acc:MGI:2444392]	Golgi apparatus; anatomical structure development; biological_process; biosynthetic process; cell; cellular component assembly; cellular protein modification process; cellular_component; cytoplasm; intracellular; ion binding; molecular_function; organelle; signal transduction; transferase activity, transferring glycosyl groups	357.98	136.282	188.668	903.826	966.866	-0.0313924	0.863991	0.999869	FALSE	FALSE	FALSE
ENSMUSG00000026458	3971.03	1.20811	0.300724	4.01734	5.88597e-05	0.0129367	Ppfia4	protein_coding	protein tyrosine phosphatase, receptor type, f polypeptide (PTPRF), interacting protein (liprin), alpha 4 [Source:MGI Symbol;Acc:MGI:1915757]	biological_process; cell; cellular_component; molecular_function	5914.33	2586.5	2211.97	5171.32	4120.49	0.850881	6.21142e-08	1.4101e-05	TRUE	TRUE	FALSE
ENSMUSG00000043998	2042.64	1.84641	0.459381	4.01934	5.83608e-05	0.0129367	Mgat2	protein_coding	mannoside acetylglucosaminyltransferase 2 [Source:MGI Symbol;Acc:MGI:2384966]	Golgi apparatus; biological_process; biosynthetic process; carbohydrate metabolic process; cell; cellular protein modification process; cellular_component; cytoplasm; intracellular; ion binding; molecular_function; organelle; transferase activity, transferring glycosyl groups	1778.18	579.437	1198	4614.94	3784.29	-0.198144	0.223631	0.895949	FALSE	FALSE	FALSE
ENSMUSG00000019961	1224.03	1.67371	0.41829	4.00133	6.29879e-05	0.0131519	Tmpo	protein_coding	thymopoietin [Source:MGI Symbol;Acc:MGI:106920]	DNA binding; biological_process; biosynthetic process; cell; cellular nitrogen compound metabolic process; cellular_component; chromosome; cytoplasm; endoplasmic reticulum; intracellular; molecular_function; nuclear envelope; nucleus; organelle	1081.15	556.564	611.546	2646.84	3833.5	0.125084	0.456344	0.979019	TRUE	FALSE	FALSE
ENSMUSG00000020423	5886.56	1.76476	0.440934	4.00233	6.27228e-05	0.0131519	Btg2	protein_coding	B cell translocation gene 2, anti-proliferative [Source:MGI Symbol;Acc:MGI:108384]	DNA-binding transcription factor activity; anatomical structure development; biological_process; biosynthetic process; catabolic process; cell; cell cycle; cell death; cell differentiation; cell population proliferation; cellular nitrogen compound metabolic process; cellular protein modification process; cellular_component; cytoplasm; intracellular; mitotic cell cycle; molecular_function; nervous…	5770.06	3755.86	1597.64	12422.7	38007	1.04311	3.26564e-08	7.98385e-06	TRUE	TRUE	FALSE
ENSMUSG00000022184	167.625	2.33806	0.584309	4.00142	6.29642e-05	0.0131519	Fbxo4	protein_coding	F-box protein 4 [Source:MGI Symbol;Acc:MGI:2146220]	DNA metabolic process; aging; biological_process; biosynthetic process; catabolic process; cell; cell cycle; cell population proliferation; cellular nitrogen compound metabolic process; cellular protein modification process; cellular_component; chromosome organization; cytoplasm; homeostatic process; intracellular; molecular_function; protein-containing complex; response to stress	168.62	36.2148	74.3521	391.312	371.117	-0.170457	0.46573	0.979019	FALSE	FALSE	FALSE
ENSMUSG00000022175	1030.2	1.43425	0.358856	3.99673	6.42248e-05	0.0131903	Lrp10	protein_coding	low-density lipoprotein receptor-related protein 10 [Source:MGI Symbol;Acc:MGI:1929480]	anatomical structure development; biological_process; cell; cellular_component; lipid metabolic process; molecular_function; transport; vesicle-mediated transport	1248.87	461.262	651.51	1759.17	3786.64	0.0897362	0.559057	0.993034	TRUE	FALSE	FALSE
ENSMUSG00000025236	337.2	2.12287	0.532028	3.99015	6.60329e-05	0.0133429	Adpgk	protein_coding	ADP-dependent glucokinase [Source:MGI Symbol;Acc:MGI:1919391]	biological_process; carbohydrate metabolic process; cell; cellular_component; cytoplasm; endoplasmic reticulum; intracellular; kinase activity; molecular_function; organelle; small molecule metabolic process	360.685	66.7115	184.951	736.451	1215.27	0.130041	0.459907	0.979019	TRUE	FALSE	FALSE
ENSMUSG00000019158	150.992	2.58056	0.649176	3.97513	7.03409e-05	0.0139878	Tmem160	protein_coding	transmembrane protein 160 [Source:MGI Symbol;Acc:MGI:1916344]	biological_process; cell; cellular_component; cytoplasm; intracellular; mitochondrion; molecular_function; organelle	105.5	35.2618	51.117	412.089	559.476	-0.25265	0.204124	0.883563	FALSE	FALSE	FALSE
ENSMUSG00000040396	455.511	2.07287	0.523056	3.963	7.40149e-05	0.0144884	Abhd13	protein_coding	abhydrolase domain containing 13 [Source:MGI Symbol;Acc:MGI:1916154]	biological_process; catabolic process; cell; cellular protein modification process; cellular_component; cytoplasm; intracellular; molecular_function	319.206	159.154	190.527	1153.16	1139.08	-0.0903691	0.656935	0.999869	FALSE	FALSE	FALSE
ENSMUSG00000057440	110.27	2.54467	0.648661	3.92296	8.74663e-05	0.0168581	Mpp7	protein_coding	membrane protein, palmitoylated 7 (MAGUK p55 subfamily member 7) [Source:MGI Symbol;Acc:MGI:1922989]	biological_process; cell; cell junction organization; cellular component assembly; cellular_component; intracellular; molecular_function; nucleoplasm; nucleus; organelle; plasma membrane; protein-containing complex; protein-containing complex assembly	209.197	15.2483	49.2582	167.375	60.0185	2.6805	7.97409e-08	1.71821e-05	TRUE	TRUE	FALSE
ENSMUSG00000001157	379.627	1.93419	0.494702	3.90981	9.23679e-05	0.0172714	Gmcl1	protein_coding	germ cell-less, spermatogenesis associated 1 [Source:MGI Symbol;Acc:MGI:1345156]	anatomical structure development; biological_process; biosynthetic process; cell; cell differentiation; cellular nitrogen compound metabolic process; cellular_component; intracellular; molecular_function; nuclear envelope; nucleus; organelle; reproduction	321.912	135.329	179.374	881.894	774.647	-0.0392925	0.831389	0.999869	FALSE	FALSE	FALSE
ENSMUSG00000063015	3767.51	1.74997	0.448422	3.9025	9.52031e-05	0.0174382	Ccni	protein_coding	cyclin I [Source:MGI Symbol;Acc:MGI:1341077]	biological_process; cell; cell cycle; cellular protein modification process; cellular_component; cytoplasm; enzyme binding; enzyme regulator activity; intracellular; kinase activity; mitotic cell cycle; molecular_function; nucleus; organelle; protein-containing complex	3095.58	1223.68	2229.63	8521.13	5095.45	0.0101549	0.945411	0.999869	TRUE	FALSE	FALSE
ENSMUSG00000029390	729.18	1.84115	0.472044	3.90038	9.60435e-05	0.0174382	Tmed2	protein_coding	transmembrane p24 trafficking protein 2 [Source:MGI Symbol;Acc:MGI:1929269]	Golgi apparatus; anatomical structure development; anatomical structure formation involved in morphogenesis; biological_process; cell; cellular_component; cytoplasm; cytoplasmic vesicle; embryo development; endoplasmic reticulum; growth; intracellular; molecular_function; organelle; reproduction; transport; vesicle-mediated transport	569.883	280.188	355.961	1710.69	1653.34	-0.00162091	0.992225	0.999869	FALSE	FALSE	FALSE
ENSMUSG00000022125	2520.5	1.41025	0.364562	3.86835	0.000109574	0.0193345	Cln5	protein_coding	ceroid-lipofuscinosis, neuronal 5 [Source:MGI Symbol;Acc:MGI:2442253]	Golgi apparatus; anatomical structure development; biological_process; cell; cell differentiation; cellular nitrogen compound metabolic process; cellular_component; cytoplasm; cytosol; endoplasmic reticulum; homeostatic process; intracellular; lysosome; molecular_function; nervous system process; organelle; protein maturation; transport; vacuole; vesicle-mediated transport	2753.83	1098.83	1657.12	4572.23	3376.32	0.0159836	0.919041	0.999869	TRUE	FALSE	FALSE
ENSMUSG00000051185	546.462	1.99046	0.518937	3.83565	0.000125235	0.0214923	Fam174a	protein_coding	family with sequence similarity 174, member A [Source:MGI Symbol;Acc:MGI:1914948]	biological_process; cellular_component; molecular_function	386.835	172.497	266.738	1359.78	1122.85	0.0217451	0.902886	0.999869	TRUE	FALSE	FALSE
ENSMUSG00000025786	565.901	1.3637	0.357126	3.81853	0.00013425	0.0227282	Zdhhc3	protein_coding	zinc finger, DHHC domain containing 3 [Source:MGI Symbol;Acc:MGI:1926134]	Golgi apparatus; biological_process; biosynthetic process; cell; cellular protein modification process; cellular_component; cilium; cytoplasm; endoplasmic reticulum; intracellular; molecular_function; organelle; plasma membrane; protein targeting; transferase activity, transferring acyl groups; transport	852.119	284.953	348.525	778.006	1682.19	0.00814315	0.961188	0.999869	TRUE	FALSE	FALSE
ENSMUSG00000031438	522.868	1.89226	0.496243	3.81317	0.000137198	0.0229141	Rnf128	protein_coding	ring finger protein 128 [Source:MGI Symbol;Acc:MGI:1914139]	Golgi apparatus; biological_process; biosynthetic process; catabolic process; cell; cellular protein modification process; cellular_component; cytoplasm; cytoplasmic vesicle; cytoskeleton; endoplasmic reticulum; endosome; intracellular; ion binding; molecular_function; organelle	393.147	198.228	245.362	1254.74	1281	0.131015	0.440364	0.972756	TRUE	FALSE	FALSE
ENSMUSG00000020477	277.836	1.74219	0.45788	3.80491	0.000141856	0.0230801	Mrps24	protein_coding	mitochondrial ribosomal protein S24 [Source:MGI Symbol;Acc:MGI:1928142]	biological_process; biosynthetic process; cell; cellular nitrogen compound metabolic process; cellular_component; cytoplasm; intracellular; mitochondrion; molecular_function; organelle; protein-containing complex; ribosome; structural constituent of ribosome; structural molecule activity; translation	307.484	111.503	144.057	548.298	397.858	-0.19094	0.398229	0.969585	FALSE	FALSE	FALSE
ENSMUSG00000038212	2547.13	1.72229	0.456307	3.77441	0.000160389	0.0254349	Mfsd14b	protein_coding	major facilitator superfamily domain containing 14B [Source:MGI Symbol;Acc:MGI:1913881]	biological_process; cellular_component; molecular_function; transmembrane transport; transport	2303.88	724.296	1645.04	5515.3	2668.72	0.0982334	0.541427	0.990307	TRUE	FALSE	FALSE
ENSMUSG00000018446	535.41	2.02864	0.538126	3.76981	0.000163369	0.025447	C1qbp	protein_coding	complement component 1, q subcomponent binding protein [Source:MGI Symbol;Acc:MGI:1194505]	anatomical structure development; biological_process; biosynthetic process; cell; cell adhesion; cell death; cell differentiation; cell morphogenesis; cell motility; cellular component assembly; cellular nitrogen compound metabolic process; cellular_component; cytoplasm; cytosol; enzyme binding; extracellular region; extracellular space; immune system process; intracellular; ion binding; locomoti…	414.788	124.846	296.479	1305.53	1570.01	-0.0130363	0.941666	0.999869	FALSE	FALSE	FALSE
ENSMUSG00000047515	241.364	2.22925	0.591619	3.76805	0.000164528	0.025447	BC049715	protein_coding	cDNA sequence BC049715 [Source:MGI Symbol;Acc:MGI:3605234]	biological_process; cellular_component; molecular_function	278.629	134.376	35.3172	517.132	167.081	-0.608656	0.12221	0.763843	FALSE	FALSE	FALSE
ENSMUSG00000020361	983.375	1.501	0.402827	3.72617	0.00019441	0.028391	Hspa4	protein_coding	heat shock protein 4 [Source:MGI Symbol;Acc:MGI:1342292]	biological_process; cell; cellular component assembly; cellular_component; cytoplasm; cytosol; extracellular region; extracellular space; intracellular; ion binding; membrane organization; mitochondrion organization; molecular_function; organelle; protein targeting; protein-containing complex assembly; transport	1020.74	397.41	629.204	1886.15	3448.85	0.081695	0.578728	0.997091	TRUE	FALSE	FALSE
ENSMUSG00000021629	1252.41	1.58126	0.425568	3.71565	0.000202679	0.028391	Slc30a5	protein_coding	solute carrier family 30 (zinc transporter), member 5 [Source:MGI Symbol;Acc:MGI:1916298]	Golgi apparatus; biological_process; cell; cellular_component; cytoplasm; cytoplasmic vesicle; homeostatic process; intracellular; molecular_function; nucleolus; nucleus; organelle; plasma membrane; transmembrane transport; transmembrane transporter activity; transport	1103.7	516.537	737.944	2651.45	2388	-0.0673704	0.707665	0.999869	FALSE	FALSE	FALSE
ENSMUSG00000039357	758.367	1.82667	0.491826	3.71406	0.000203958	0.028391	Fut11	protein_coding	fucosyltransferase 11 [Source:MGI Symbol;Acc:MGI:1920318]	Golgi apparatus; biological_process; biosynthetic process; cell; cellular protein modification process; cellular_component; cytoplasm; intracellular; molecular_function; organelle; transferase activity, transferring glycosyl groups	658.25	205.853	460.983	1708.38	1394.16	-0.0370281	0.856766	0.999869	FALSE	FALSE	FALSE
ENSMUSG00000035559	306.036	1.84569	0.495742	3.72308	0.000196809	0.028391	Mpv17l2	protein_coding	MPV17 mitochondrial membrane protein-like 2 [Source:MGI Symbol;Acc:MGI:2681846]	biological_process; biosynthetic process; cell; cellular component assembly; cellular nitrogen compound metabolic process; cellular_component; cytoplasm; intracellular; mitochondrion; molecular_function; organelle; protein-containing complex; protein-containing complex assembly; ribonucleoprotein complex assembly; ribosome; ribosome biogenesis; translation	313.796	92.443	173.798	644.106	558.343	-0.184988	0.352796	0.957273	FALSE	FALSE	FALSE
ENSMUSG00000022131	346.943	1.89956	0.510909	3.71799	0.000200813	0.028391	Gpr180	protein_coding	G protein-coupled receptor 180 [Source:MGI Symbol;Acc:MGI:1930949]	biological_process; cellular_component; molecular_function; signal transduction	348.963	89.584	203.539	745.685	871.704	0.222901	0.213354	0.890435	TRUE	FALSE	FALSE
ENSMUSG00000001918	158.97	1.98214	0.53355	3.71501	0.000203199	0.028391	Slc1a5	protein_coding	solute carrier family 1 (neutral amino acid transporter), member 5 [Source:MGI Symbol;Acc:MGI:105305]	biological_process; cell; cellular component assembly; cellular_component; molecular_function; plasma membrane; protein-containing complex assembly; transmembrane transport; transmembrane transporter activity; transport	236.249	41.9329	86.4343	271.263	489.79	0.312674	0.127652	0.771677	TRUE	FALSE	FALSE
ENSMUSG00000024712	1016.9	1.66619	0.448981	3.71105	0.000206402	0.0284154	Rfk	protein_coding	riboflavin kinase [Source:MGI Symbol;Acc:MGI:1914688]	biological_process; biosynthetic process; cell; cell death; cellular nitrogen compound metabolic process; cellular_component; cofactor metabolic process; cytoplasm; intracellular; ion binding; kinase activity; mitochondrion; molecular_function; organelle; small molecule metabolic process	1006.31	310.685	663.592	2087	1513.18	0.0327201	0.841834	0.999869	TRUE	FALSE	FALSE
ENSMUSG00000056091	1054.22	1.30089	0.352023	3.69547	0.00021948	0.0298874	St3gal5	protein_coding	ST3 beta-galactoside alpha-2,3-sialyltransferase 5 [Source:MGI Symbol;Acc:MGI:1339963]	Golgi apparatus; biological_process; biosynthetic process; cell; cellular protein modification process; cellular_component; cytoplasm; intracellular; molecular_function; organelle; transferase activity, transferring glycosyl groups	1427.41	478.416	738.874	1572.17	2585.88	0.186023	0.221322	0.893796	TRUE	FALSE	FALSE
ENSMUSG00000040659	2829.5	1.56054	0.422632	3.69243	0.000222124	0.0299223	Efhd2	protein_coding	EF hand domain containing 2 [Source:MGI Symbol;Acc:MGI:106504]	ion binding; molecular_function	2250.68	1382.83	1482.39	6202.12	18492.6	0.0238882	0.873025	0.999869	TRUE	FALSE	FALSE
ENSMUSG00000049969	1289.06	1.6595	0.450071	3.6872	0.000226737	0.0302188	Plekhf2	protein_coding	pleckstrin homology domain containing, family F (with FYVE domain) member 2 [Source:MGI Symbol;Acc:MGI:1919051]	biological_process; cell; cellular_component; cytoplasm; cytoplasmic vesicle; endoplasmic reticulum; endosome; intracellular; ion binding; lipid binding; molecular_function; organelle; transport	1025.25	508.913	730.509	2891.55	1674.74	0.0996327	0.541445	0.990307	TRUE	FALSE	FALSE
ENSMUSG00000038623	2347.41	1.39317	0.379596	3.67013	0.000242427	0.0319698	Tm6sf1	protein_coding	transmembrane 6 superfamily member 1 [Source:MGI Symbol;Acc:MGI:1933209]	cell; cellular_component; cytoplasm; intracellular; lysosome; organelle; vacuole	2255.18	1140.77	1448.01	4545.68	3564.05	-0.0850529	0.613868	0.999227	FALSE	FALSE	FALSE
ENSMUSG00000048920	406.003	1.82554	0.499765	3.65279	0.000259407	0.0338526	Fkrp	protein_coding	fukutin related protein [Source:MGI Symbol;Acc:MGI:2447586]	Golgi apparatus; biological_process; biosynthetic process; cell; cellular protein modification process; cellular_component; cytoplasm; cytosol; endoplasmic reticulum; extracellular region; extracellular space; intracellular; molecular_function; nucleus; organelle; plasma membrane; protein maturation	319.206	159.154	197.962	947.69	923.369	-0.0953863	0.620437	0.999391	FALSE	FALSE	FALSE
ENSMUSG00000052681	4796.32	1.77349	0.487236	3.6399	0.000272741	0.034169	Rap1b	protein_coding	RAS related protein 1b [Source:MGI Symbol;Acc:MGI:894315]	GTPase activity; anatomical structure development; biological_process; cell; cell differentiation; cell junction organization; cell population proliferation; cell-cell signaling; cellular component assembly; cellular protein modification process; cellular_component; cytoplasm; cytosol; intracellular; ion binding; lipid droplet; molecular_function; organelle; plasma membrane; signal transduction; …	2849.41	2108.08	2233.35	11994.5	18308.9	0.323312	0.0242304	0.37936	TRUE	FALSE	FALSE
ENSMUSG00000025016	4559.31	1.78165	0.489409	3.64042	0.000272199	0.034169	Tm9sf3	protein_coding	transmembrane 9 superfamily member 3 [Source:MGI Symbol;Acc:MGI:1914262]	biological_process; cellular_component; molecular_function	2688.01	1986.1	2122.75	11440.4	15185.8	-0.0220862	0.904406	0.999869	FALSE	FALSE	FALSE
ENSMUSG00000032002	557.802	1.88894	0.518636	3.64212	0.000270401	0.034169	Dcun1d5	protein_coding	DCN1, defective in cullin neddylation 1, domain containing 5 (S. cerevisiae) [Source:MGI Symbol;Acc:MGI:1924113]	biological_process; cell; cellular protein modification process; cellular_component; enzyme binding; intracellular; molecular_function; protein-containing complex; ubiquitin-like protein binding	382.326	191.557	282.538	1374.79	1313.93	0.277953	0.0909836	0.691382	TRUE	FALSE	FALSE
ENSMUSG00000020038	128.902	2.12537	0.583097	3.64497	0.000267427	0.034169	Cry1	protein_coding	cryptochrome 1 (photolyase-like) [Source:MGI Symbol;Acc:MGI:1270841]	DNA binding; biological_process; biosynthetic process; carbohydrate metabolic process; cell; cell cycle; cell-cell signaling; cellular nitrogen compound metabolic process; cellular protein modification process; cellular_component; cytoplasm; cytosol; enzyme binding; homeostatic process; intracellular; mitochondrion; molecular_function; nucleoplasm; nucleus; organelle; response to stress; signal t…	129.847	49.5571	46.47	289.732	518.072	0.183924	0.363532	0.96076	TRUE	FALSE	FALSE
ENSMUSG00000003746	2729.75	1.51448	0.416633	3.63506	0.000277919	0.0344729	Man1a	protein_coding	mannosidase 1, alpha [Source:MGI Symbol;Acc:MGI:104677]	Golgi apparatus; biological_process; biosynthetic process; cell; cellular protein modification process; cellular_component; cytoplasm; cytosol; endoplasmic reticulum; hydrolase activity, acting on glycosyl bonds; intracellular; ion binding; molecular_function; organelle	2389.54	1111.22	1719.39	5698.84	4230.14	0.200054	0.249909	0.91506	TRUE	FALSE	FALSE
ENSMUSG00000022965	3056.09	1.2535	0.345793	3.62501	0.000288952	0.0351456	Ifngr2	protein_coding	interferon gamma receptor 2 [Source:MGI Symbol;Acc:MGI:107654]	biological_process; cell; cellular_component; immune system process; molecular_function; plasma membrane; response to stress; signal transduction; transmembrane transport; transport	3547.34	1435.25	2176.66	5065.12	4899.01	-0.0551814	0.703499	0.999869	FALSE	FALSE	FALSE
ENSMUSG00000024091	1595.04	1.63581	0.453751	3.60509	0.000312047	0.0375896	Vapa	protein_coding	vesicle-associated membrane protein, associated protein A [Source:MGI Symbol;Acc:MGI:1353561]	Golgi apparatus; anatomical structure development; biological_process; cell; cell death; cell differentiation; cellular_component; cytoplasm; cytoskeletal protein binding; cytoskeleton; endoplasmic reticulum; intracellular; locomotion; membrane organization; molecular_function; nuclear envelope; nucleus; organelle; plasma membrane; symbiont process; transport; vesicle-mediated transport	1191.16	669.974	882.931	3636.08	4795.36	0.163797	0.259567	0.923376	TRUE	FALSE	FALSE
ENSMUSG00000020869	1284.27	1.39758	0.38798	3.6022	0.000315538	0.0376482	Lrrc59	protein_coding	leucine rich repeat containing 59 [Source:MGI Symbol;Acc:MGI:2138133]	cell; cellular_component; cytoplasm; endoplasmic reticulum; intracellular; mitochondrion; molecular_function; nuclear envelope; nucleus; organelle	1371.51	540.363	872.707	2352.49	4118.18	0.0534664	0.714332	0.999869	TRUE	FALSE	FALSE
ENSMUSG00000025825	414.868	1.57368	0.437685	3.59546	0.000323818	0.0382716	Iscu	protein_coding	iron-sulfur cluster assembly enzyme [Source:MGI Symbol;Acc:MGI:1913633]	biological_process; cell; cellular component assembly; cellular_component; cytoplasm; cytosol; generation of precursor metabolites and energy; homeostatic process; intracellular; ion binding; mitochondrion; molecular_function; organelle; sulfur compound metabolic process; transmembrane transport; transport	513.976	142.953	274.173	728.371	922.353	-0.00384016	0.984233	0.999869	FALSE	FALSE	FALSE
ENSMUSG00000031862	1559.88	1.3164	0.366892	3.58797	0.000333264	0.0390016	Atp13a1	protein_coding	ATPase type 13A1 [Source:MGI Symbol;Acc:MGI:2180801]	ATPase activity; biological_process; cell; cellular_component; cytoplasm; endoplasmic reticulum; homeostatic process; intracellular; ion binding; molecular_function; organelle; transport	1965.73	644.242	1143.16	2486.39	3776.43	-0.0347494	0.814146	0.999869	FALSE	FALSE	FALSE
ENSMUSG00000028646	1965.91	1.45423	0.405567	3.58566	0.000336221	0.0390016	Rragc	protein_coding	Ras-related GTP binding C [Source:MGI Symbol;Acc:MGI:1858751]	GTPase activity; autophagy; biological_process; catabolic process; cell; cellular_component; cytoplasm; cytoplasmic vesicle; endosome; enzyme binding; intracellular; ion binding; lysosome; molecular_function; nucleus; organelle; protein-containing complex; response to stress; signal transduction; vacuole	1902.61	782.43	1319.75	3858.86	4342.26	0.318557	0.0292251	0.416057	TRUE	FALSE	FALSE
ENSMUSG00000073481	1052.91	1.62599	0.454288	3.57921	0.000344638	0.0396112	Marc2	protein_coding	mitochondrial amidoxime reducing component 2 [Source:MGI Symbol;Acc:MGI:1914497]	biological_process; cell; cellular_component; cytoplasm; intracellular; ion binding; mitochondrion; molecular_function; organelle; oxidoreductase activity; peroxisome; small molecule metabolic process	926.961	358.336	671.957	2254.37	1811.04	-0.12878	0.413952	0.969585	FALSE	FALSE	FALSE
ENSMUSG00000045767	1276.17	1.734	0.48528	3.57319	0.000352658	0.0400971	B230219D22Rik	protein_coding	RIKEN cDNA B230219D22 gene [Source:MGI Symbol;Acc:MGI:1925771]	biological_process; cellular_component; molecular_function	937.781	418.376	761.179	2987.36	1385.23	-0.114829	0.575422	0.996775	FALSE	FALSE	FALSE
ENSMUSG00000001761	586.394	1.53871	0.433255	3.5515	0.000383044	0.0420945	Smo	protein_coding	smoothened, frizzled class receptor [Source:MGI Symbol;Acc:MGI:108075]	Golgi apparatus; anatomical structure development; anatomical structure formation involved in morphogenesis; biological_process; biosynthetic process; cell; cell death; cell differentiation; cell morphogenesis; cell motility; cell population proliferation; cell-cell signaling; cellular nitrogen compound metabolic process; cellular_component; cilium; cytoplasm; cytoplasmic vesicle; embryo developm…	548.241	259.222	341.09	1197.02	1698.77	-0.135195	0.408225	0.969585	FALSE	FALSE	FALSE
ENSMUSG00000027957	1007.1	1.75953	0.495132	3.55366	0.000379914	0.0420945	Slc35a3	protein_coding	solute carrier family 35 (UDP-N-acetylglucosamine (UDP-GlcNAc) transporter), member 3 [Source:MGI Symbol;Acc:MGI:1917648]	Golgi apparatus; biological_process; cell; cellular_component; cytoplasm; intracellular; molecular_function; organelle; transmembrane transport; transmembrane transporter activity; transport	678.088	372.631	545.558	2432.13	965.8	0.257	0.27408	0.926893	TRUE	FALSE	FALSE
ENSMUSG00000032324	3041.53	1.27859	0.361536	3.53656	0.000405372	0.0437995	Tspan3	protein_coding	tetraspanin 3 [Source:MGI Symbol;Acc:MGI:1928098]	cell; cellular_component; plasma membrane	2955.81	1779.29	1771.44	5659.59	4607.51	0.0446299	0.764755	0.999869	TRUE	FALSE	FALSE
ENSMUSG00000079594	55.5106	3.26837	0.924195	3.53644	0.000405551	0.0437995	Cstdc6	protein_coding	cystatin domain containing 6 [Source:MGI Symbol;Acc:MGI:3696881]	biological_process; cell; cellular_component; cytoplasm; cytosol; enzyme regulator activity; intracellular; molecular_function	44.1839	17.1544	3.7176	156.986	29.5836	-0.645398	0.346752	0.957261	FALSE	FALSE	FALSE
ENSMUSG00000017831	372.805	1.88146	0.533143	3.529	0.000417132	0.0446652	Rab5a	protein_coding	RAB5A, member RAS oncogene family [Source:MGI Symbol;Acc:MGI:105926]	GTPase activity; biological_process; cell; cell motility; cell population proliferation; cell-cell signaling; cellular component assembly; cellular_component; cytoplasm; cytoplasmic vesicle; cytoskeleton; cytosol; endosome; intracellular; ion binding; locomotion; molecular_function; organelle; plasma membrane; protein-containing complex; signal transduction; symbiont process; transport; vesicle-m…	254.283	160.108	157.998	918.832	1286.46	0.439161	0.00811625	0.19753	TRUE	FALSE	FALSE
ENSMUSG00000008859	505.826	1.7674	0.501564	3.52378	0.000425436	0.0451683	Rala	protein_coding	v-ral simian leukemia viral oncogene A (ras related) [Source:MGI Symbol;Acc:MGI:1927243]	GTPase activity; anatomical structure development; anatomical structure formation involved in morphogenesis; biological_process; cell; cell cycle; cell division; cellular component assembly; cellular_component; cytoplasm; cytoplasmic vesicle; cytoskeletal protein binding; cytoskeleton organization; embryo development; enzyme binding; intracellular; ion binding; molecular_function; organelle; plas…	378.719	186.792	272.314	1185.48	1083.05	-0.0953669	0.596522	0.997532	FALSE	FALSE	FALSE
ENSMUSG00000027715	933.578	1.43144	0.407504	3.51271	0.000443565	0.0460793	Ccna2	protein_coding	cyclin A2 [Source:MGI Symbol;Acc:MGI:108069]	anatomical structure development; biological_process; biosynthetic process; cell; cell cycle; cell division; cell population proliferation; cellular nitrogen compound metabolic process; cellular protein modification process; cellular_component; chromosome organization; cytoplasm; cytosol; enzyme binding; enzyme regulator activity; intracellular; kinase activity; mitotic cell cycle; molecular_func…	1028.85	355.477	654.298	1695.68	1567.33	0.0677241	0.71209	0.999869	TRUE	FALSE	FALSE
ENSMUSG00000039703	729.095	1.75954	0.502114	3.50426	0.000457877	0.0466364	Nploc4	protein_coding	NPL4 homolog, ubiquitin recognition factor [Source:MGI Symbol;Acc:MGI:2679787]	biological_process; catabolic process; cell; cellular_component; cytoplasm; cytosol; endoplasmic reticulum; enzyme binding; immune system process; intracellular; ion binding; molecular_function; nucleus; organelle; protein-containing complex; response to stress; signal transduction; transport; ubiquitin-like protein binding	627.592	193.463	471.206	1624.12	2555.05	0.124719	0.416013	0.969585	TRUE	FALSE	FALSE
ENSMUSG00000071253	167.893	2.20015	0.62767	3.50526	0.000456161	0.0466364	Slc25a16	protein_coding	solute carrier family 25 (mitochondrial carrier, Graves disease autoantigen), member 16 [Source:MGI Symbol;Acc:MGI:1920382]	biological_process; cell; cellular_component; cytoplasm; intracellular; mitochondrion; molecular_function; organelle; transmembrane transport; transmembrane transporter activity; transport	136.159	36.2148	83.6461	415.552	292.404	-0.0700516	0.775064	0.999869	FALSE	FALSE	FALSE
ENSMUSG00000031823	336.763	1.7764	0.507353	3.50131	0.000462985	0.0467764	Zdhhc7	protein_coding	zinc finger, DHHC domain containing 7 [Source:MGI Symbol;Acc:MGI:2142662]	Golgi apparatus; biological_process; biosynthetic process; cell; cellular protein modification process; cellular_component; cytoplasm; endoplasmic reticulum; intracellular; molecular_function; organelle; protein targeting; transferase activity, transferring acyl groups; transport	282.236	121.034	183.092	760.691	1557.13	-0.0289145	0.856792	0.999869	FALSE	FALSE	FALSE
ENSMUSG00000022178	100.476	2.07679	0.597915	3.47339	0.000513931	0.0515082	Ajuba	protein_coding	ajuba LIM protein [Source:MGI Symbol;Acc:MGI:1341886]	Golgi apparatus; anatomical structure development; biological_process; biosynthetic process; cell; cell adhesion; cell cycle; cell junction organization; cell motility; cellular component assembly; cellular nitrogen compound metabolic process; cellular protein modification process; cellular_component; cytoplasm; cytoskeletal protein binding; cytoskeleton; cytoskeleton organization; cytosol; intra…	137.962	29.5436	47.3994	186.998	271.787	0.170478	0.506825	0.986059	TRUE	FALSE	FALSE
ENSMUSG00000045404	2723.2	1.11424	0.322079	3.45953	0.000541126	0.0529627	Kcnk13	protein_coding	potassium channel, subfamily K, member 13 [Source:MGI Symbol;Acc:MGI:2384976]	biological_process; cell; cellular_component; molecular_function; plasma membrane; transmembrane transport; transmembrane transporter activity; transport	3329.12	1464.79	1976.84	4122.05	3465.4	0.111984	0.458963	0.979019	TRUE	FALSE	FALSE
ENSMUSG00000049339	523.351	1.52439	0.442115	3.44796	0.000564839	0.0548551	Retreg2	protein_coding	reticulophagy regulator family member 2 [Source:MGI Symbol;Acc:MGI:2388278]	biological_process; cellular_component; molecular_function	469.792	251.598	288.114	1083.9	1969.74	-0.110509	0.492899	0.982014	FALSE	FALSE	FALSE
ENSMUSG00000049686	656.315	1.43872	0.418026	3.44171	0.000578047	0.0555969	Orai1	protein_coding	ORAI calcium release-activated calcium modulator 1 [Source:MGI Symbol;Acc:MGI:1925542]	anatomical structure development; biological_process; cell; cellular_component; cytoplasm; cytoplasmic vesicle; cytosol; immune system process; intracellular; molecular_function; organelle; plasma membrane; protein-containing complex; transmembrane transport; transmembrane transporter activity; transport; vacuole	706.041	259.222	447.971	1212.03	2899.89	0.0635594	0.680808	0.999869	TRUE	FALSE	FALSE
ENSMUSG00000037643	463.665	1.90527	0.553829	3.44017	0.000581353	0.0555969	Prkci	protein_coding	protein kinase C, iota [Source:MGI Symbol;Acc:MGI:99260]	Golgi apparatus; anatomical structure development; biological_process; biosynthetic process; cell; cell death; cell differentiation; cell junction organization; cell motility; cell population proliferation; cellular nitrogen compound metabolic process; cellular protein modification process; cellular_component; cytoplasm; cytoplasmic vesicle; cytoskeleton; cytoskeleton organization; cytosol; endos…	278.629	158.201	232.35	1185.48	687.581	0.0760429	0.706305	0.999869	TRUE	FALSE	FALSE
ENSMUSG00000022902	244.151	1.96816	0.575039	3.42266	0.000620116	0.0588546	Stfa2	protein_coding	stefin A2 [Source:MGI Symbol;Acc:MGI:106197]	biological_process; cell; cellular_component; cytoplasm; cytosol; enzyme regulator activity; intracellular; molecular_function	214.608	142	56.6934	563.304	206.761	-0.286385	0.366529	0.96076	FALSE	FALSE	FALSE
ENSMUSG00000045287	1273.1	1.1842	0.346665	3.41599	0.000635506	0.0589835	Rtn4rl1	protein_coding	reticulon 4 receptor-like 1 [Source:MGI Symbol;Acc:MGI:2661375]	anatomical structure development; biological_process; cell; cell differentiation; cell morphogenesis; cellular_component; extracellular region; extracellular space; ion binding; locomotion; molecular_function; plasma membrane; response to stress	1695.22	609.933	946.13	1841.13	3706.13	0.341606	0.023261	0.370572	TRUE	FALSE	FALSE
ENSMUSG00000096010	506.357	1.50497	0.440571	3.41595	0.000635598	0.0589835	Hist4h4	protein_coding	histone cluster 4, H4 [Source:MGI Symbol;Acc:MGI:2448443]	DNA binding; anatomical structure development; biological_process; biosynthetic process; cell; cell differentiation; cellular component assembly; cellular nitrogen compound metabolic process; cellular_component; chromosome; chromosome organization; immune system process; intracellular; molecular_function; nuclear chromosome; nucleoplasm; nucleus; organelle; protein-containing complex; protein-con…	715.058	368.819	158.928	782.623	76.8297	-0.961782	0.0547593	0.573437	FALSE	FALSE	FALSE
ENSMUSG00000028790	1013.61	1.33813	0.392133	3.41243	0.000643864	0.0593112	Khdrbs1	protein_coding	KH domain containing, RNA binding, signal transduction associated 1 [Source:MGI Symbol;Acc:MGI:893579]	RNA binding; biological_process; biosynthetic process; cell; cell cycle; cellular component assembly; cellular nitrogen compound metabolic process; cellular_component; cytoplasm; intracellular; mRNA processing; molecular_function; nucleocytoplasmic transport; nucleoplasm; nucleus; organelle; plasma membrane; protein binding, bridging; protein-containing complex; protein-containing complex assembl…	1054.1	453.638	695.192	1851.52	1853.81	0.0784516	0.617227	0.999391	TRUE	FALSE	FALSE
ENSMUSG00000022026	1069.54	1.49356	0.438208	3.40833	0.000653614	0.0597699	Olfm4	protein_coding	olfactomedin 4 [Source:MGI Symbol;Acc:MGI:2685142]	anatomical structure development; biological_process; cell; cell adhesion; cell differentiation; cell morphogenesis; cellular component assembly; cellular_component; cytoplasm; cytoplasmic vesicle; extracellular region; extracellular space; immune system process; intracellular; mitochondrion; molecular_function; organelle; plasma membrane; protein-containing complex assembly; signal transduction	909.828	676.645	444.254	2247.44	909.041	-0.315401	0.122483	0.764798	FALSE	FALSE	FALSE
ENSMUSG00000031703	2738.81	1.28508	0.377513	3.40407	0.000663889	0.059836	Itfg1	protein_coding	integrin alpha FG-GAP repeat containing 1 [Source:MGI Symbol;Acc:MGI:106419]	biological_process; cellular_component; extracellular region; molecular_function	2659.15	1319.93	1867.17	5108.98	3629.37	-0.0126787	0.937623	0.999869	FALSE	FALSE	FALSE
ENSMUSG00000059657	198.693	2.02052	0.593558	3.40408	0.000663873	0.059836	Stfa2l1	protein_coding	stefin A2 like 1 [Source:MGI Symbol;Acc:MGI:3524944]	biological_process; cell; cellular_component; cytoplasm; cytosol; enzyme regulator activity; intracellular; molecular_function	179.441	112.456	44.6112	458.262	149.574	-0.542925	0.0955141	0.701031	FALSE	FALSE	FALSE
ENSMUSG00000043391	1409.54	1.31176	0.386704	3.39216	0.000693448	0.0619816	2510009E07Rik	protein_coding	RIKEN cDNA 2510009E07 gene [Source:MGI Symbol;Acc:MGI:1919440]	biological_process; cellular_component; molecular_function	1400.36	661.397	957.283	2619.13	2082.82	-0.0234099	0.89804	0.999869	FALSE	FALSE	FALSE
ENSMUSG00000021102	178.141	2.0284	0.598255	3.39052	0.00069759	0.0619816	Glrx5	protein_coding	glutaredoxin 5 [Source:MGI Symbol;Acc:MGI:1920296]	anatomical structure development; biological_process; cell; cellular protein modification process; cellular_component; cytoplasm; generation of precursor metabolites and energy; homeostatic process; immune system process; intracellular; ion binding; mitochondrion; molecular_function; nucleus; organelle; oxidoreductase activity; protein maturation	128.043	65.7584	74.3521	444.41	808.319	-0.18515	0.310696	0.945453	FALSE	FALSE	FALSE
ENSMUSG00000025858	120.947	2.33359	0.68988	3.38261	0.000718008	0.0633465	Get4	protein_coding	golgi to ER traffic protein 4 [Source:MGI Symbol;Acc:MGI:1914854]	biological_process; catabolic process; cell; cellular_component; cytoplasm; cytosol; intracellular; membrane organization; molecular_function; nucleolus; nucleoplasm; nucleus; organelle; protein-containing complex; response to stress	74.8422	39.0739	40.8936	328.979	882.802	-0.0844178	0.636993	0.999869	FALSE	FALSE	FALSE
ENSMUSG00000024601	567.266	1.74783	0.51706	3.38032	0.000724007	0.0634291	Isoc1	protein_coding	isochorismatase domain containing 1 [Source:MGI Symbol;Acc:MGI:1913557]	biological_process; cell; cellular_component; cytoplasm; intracellular; molecular_function; organelle; peroxisome	375.113	219.195	301.126	1373.63	1411.37	-0.163207	0.332074	0.947969	FALSE	FALSE	FALSE
ENSMUSG00000031609	256.182	2.08064	0.617774	3.36796	0.000757254	0.0658811	Sap30	protein_coding	sin3 associated polypeptide [Source:MGI Symbol;Acc:MGI:1929129]	DNA binding; anatomical structure development; biological_process; biosynthetic process; cell; cell differentiation; cellular nitrogen compound metabolic process; cellular protein modification process; cellular_component; chromosome; chromosome organization; hydrolase activity, acting on carbon-nitrogen (but not peptide) bonds; intracellular; ion binding; molecular_function; nuclear chromosome; n…	164.112	60.0403	135.693	664.884	1096.27	0.955683	1.1471e-07	2.31478e-05	TRUE	TRUE	FALSE
ENSMUSG00000020358	510.609	1.66329	0.495261	3.35842	0.000783885	0.0673632	Hnrnpab	protein_coding	heterogeneous nuclear ribonucleoprotein A/B [Source:MGI Symbol;Acc:MGI:1330294]	DNA binding; DNA-binding transcription factor activity; RNA binding; anatomical structure development; biological_process; biosynthetic process; cell; cell differentiation; cellular nitrogen compound metabolic process; cellular_component; cytoplasm; cytosol; intracellular; molecular_function; nucleoplasm; nucleus; organelle; protein-containing complex	370.604	225.866	263.95	1182.02	3972.96	0.0939158	0.546808	0.990307	TRUE	FALSE	FALSE
ENSMUSG00000026922	147.278	1.94019	0.578018	3.35662	0.000789022	0.0673632	Agpat2	protein_coding	1-acylglycerol-3-phosphate O-acyltransferase 2 (lysophosphatidic acid acyltransferase, beta) [Source:MGI Symbol;Acc:MGI:1914762]	anatomical structure development; biological_process; biosynthetic process; cell; cellular nitrogen compound metabolic process; cellular_component; cytoplasm; endoplasmic reticulum; intracellular; lipid metabolic process; molecular_function; organelle; small molecule metabolic process; transferase activity, transferring acyl groups	193.868	34.3088	87.3637	273.572	385.64	-0.0868144	0.694591	0.999869	FALSE	FALSE	FALSE
ENSMUSG00000035042	52.6839	2.64257	0.787387	3.35613	0.000790421	0.0673632	Ccl5	protein_coding	chemokine (C-C motif) ligand 5 [Source:MGI Symbol;Acc:MGI:98262]	anatomical structure development; anatomical structure formation involved in morphogenesis; biological_process; biosynthetic process; cell; cell adhesion; cell death; cell differentiation; cell motility; cell population proliferation; cell-cell signaling; cellular component assembly; cellular nitrogen compound metabolic process; cellular protein modification process; cellular_component; cytoplasm…	76.6456	9.53021	19.5174	105.042	20.788	2.4289	0.00845308	0.202	TRUE	FALSE	FALSE
ENSMUSG00000017417	384.136	1.43716	0.428466	3.3542	0.000795942	0.0673754	Plxdc1	protein_coding	plexin domain containing 1 [Source:MGI Symbol;Acc:MGI:1919574]	anatomical structure development; anatomical structure formation involved in morphogenesis; biological_process; cell; cellular_component; cytoplasm; intracellular; molecular_function; plasma membrane; protein-containing complex	414.788	173.45	240.715	707.593	1490.71	0.342883	0.0707821	0.635041	TRUE	FALSE	FALSE
ENSMUSG00000023915	4790.17	1.33454	0.39859	3.34814	0.000813557	0.0684043	Tnfrsf21	protein_coding	tumor necrosis factor receptor superfamily, member 21 [Source:MGI Symbol;Acc:MGI:2151075]	anatomical structure development; biological_process; cell; cell adhesion; cell death; cell differentiation; cell population proliferation; cellular_component; cytoplasm; immune system process; intracellular; molecular_function; nervous system process; plasma membrane; signal transduction; transport	5103.7	1773.57	3666.49	8616.94	7726.75	-0.0571594	0.693825	0.999869	FALSE	FALSE	FALSE
ENSMUSG00000017776	1462.77	1.42987	0.427347	3.34593	0.000820079	0.068493	Crk	protein_coding	v-crk avian sarcoma virus CT10 oncogene homolog [Source:MGI Symbol;Acc:MGI:88508]	anatomical structure development; biological_process; cell; cell adhesion; cell differentiation; cell morphogenesis; cell motility; cellular_component; cytoplasm; cytoskeletal protein binding; cytoskeleton; cytoskeleton organization; enzyme binding; growth; immune system process; intracellular; lipid metabolic process; locomotion; molecular_function; organelle; plasma membrane; protein binding, b…	1211	666.162	917.319	3056.62	2660.37	0.0286302	0.874238	0.999869	TRUE	FALSE	FALSE
ENSMUSG00000010054	242.711	2.17681	0.651456	3.34145	0.000833422	0.0691464	Tusc2	protein_coding	tumor suppressor 2, mitochondrial calcium regulator [Source:MGI Symbol;Acc:MGI:1931086]	anatomical structure development; biological_process; cell; cell differentiation; cellular_component; cytoplasm; developmental maturation; immune system process; intracellular; mitochondrion; molecular_function; organelle; response to stress; symbiont process; transport; vesicle-mediated transport	177.637	37.1678	138.481	617.557	523.887	-0.412845	0.0433679	0.514306	FALSE	FALSE	FALSE
ENSMUSG00000032059	700.724	1.2578	0.376776	3.33831	0.000842893	0.0694721	Alg9	protein_coding	asparagine-linked glycosylation 9 (alpha 1,2 mannosyltransferase) [Source:MGI Symbol;Acc:MGI:1924753]	biological_process; biosynthetic process; cell; cellular protein modification process; cellular_component; cytoplasm; endoplasmic reticulum; intracellular; molecular_function; organelle; transferase activity, transferring glycosyl groups	814.247	338.322	487.935	1162.39	1249.88	-0.0795817	0.647337	0.999869	FALSE	FALSE	FALSE
ENSMUSG00000034653	197.315	1.71829	0.515637	3.33235	0.000861148	0.0705128	Ythdc2	protein_coding	YTH domain containing 2 [Source:MGI Symbol;Acc:MGI:2448561]	ATPase activity; RNA binding; anatomical structure development; biological_process; cell; cell cycle; cell differentiation; cellular_component; cytoplasm; endoplasmic reticulum; enzyme binding; helicase activity; intracellular; ion binding; mitotic cell cycle; molecular_function; nucleus; organelle; protein-containing complex; reproduction; symbiont process	195.672	103.879	79.9285	409.781	288.461	-0.588583	0.0247618	0.383237	FALSE	FALSE	FALSE
ENSMUSG00000046410	700.219	1.18727	0.35795	3.31685	0.000910369	0.0707261	Kcnk6	protein_coding	potassium inwardly-rectifying channel, subfamily K, member 6 [Source:MGI Symbol;Acc:MGI:1891291]	biological_process; cell; cellular_component; circulatory system process; molecular_function; plasma membrane; transmembrane transport; transmembrane transporter activity; transport	802.524	425.047	429.383	1143.92	2765.96	0.181926	0.265314	0.925212	TRUE	FALSE	FALSE
ENSMUSG00000062762	1261.27	1.33623	0.40194	3.32445	0.000885926	0.0707261	Ei24	protein_coding	etoposide induced 2.4 mRNA [Source:MGI Symbol;Acc:MGI:108090]	Golgi apparatus; biological_process; cell; cellular_component; cytoplasm; cytosol; endoplasmic reticulum; growth; intracellular; organelle	1186.65	585.155	845.755	2427.52	1929.19	-0.155006	0.327245	0.947969	FALSE	FALSE	FALSE
ENSMUSG00000020003	379.011	1.45238	0.437705	3.31817	0.000906097	0.0707261	Pex7	protein_coding	peroxisomal biogenesis factor 7 [Source:MGI Symbol;Acc:MGI:1321392]	anatomical structure development; biological_process; biosynthetic process; catabolic process; cell; cell differentiation; cell motility; cellular_component; cytoplasm; cytosol; enzyme binding; intracellular; lipid metabolic process; locomotion; molecular_function; organelle; peroxisome; protein targeting; small molecule metabolic process; transmembrane transport; transport	407.574	161.061	244.432	702.976	651.614	-0.0865248	0.653065	0.999869	FALSE	FALSE	FALSE
ENSMUSG00000046675	366.471	1.46391	0.440664	3.32206	0.000893546	0.0707261	Tmem251	protein_coding	transmembrane protein 251 [Source:MGI Symbol;Acc:MGI:2443862]	biological_process; cellular_component; molecular_function	361.587	202.04	187.739	714.519	1313.88	0.460821	0.00586383	0.157272	TRUE	FALSE	FALSE
ENSMUSG00000032698	1058.81	1.46995	0.443156	3.317	0.000909897	0.0707261	Lmo2	protein_coding	LIM domain only 2 [Source:MGI Symbol;Acc:MGI:102811]	DNA binding; DNA-binding transcription factor activity; anatomical structure development; biological_process; biosynthetic process; cell; cell differentiation; cellular nitrogen compound metabolic process; cellular_component; embryo development; homeostatic process; immune system process; intracellular; ion binding; molecular_function; nucleus; organelle; protein-containing complex; transcription…	901.713	425.047	697.98	2210.51	2876.22	0.253601	0.0914693	0.691382	TRUE	FALSE	FALSE
ENSMUSG00000030104	4045.4	1.51355	0.455966	3.31944	0.000901967	0.0707261	Edem1	protein_coding	ER degradation enhancer, mannosidase alpha-like 1 [Source:MGI Symbol;Acc:MGI:2180139]	biological_process; catabolic process; cell; cellular protein modification process; cellular_component; cytoplasm; endoplasmic reticulum; hydrolase activity, acting on glycosyl bonds; intracellular; ion binding; molecular_function; organelle; response to stress; transport	2738.5	1869.83	2327.22	9246.04	12124	-0.00813921	0.963715	0.999869	FALSE	FALSE	FALSE
ENSMUSG00000028850	145.946	1.80545	0.544364	3.31663	0.0009111	0.0707261	Gpatch3	protein_coding	G patch domain containing 3 [Source:MGI Symbol;Acc:MGI:2442492]	biological_process; biosynthetic process; cell; cellular nitrogen compound metabolic process; cellular_component; cytoplasm; immune system process; intracellular; molecular_function; nucleus; organelle; response to stress; signal transduction	155.095	59.0873	70.6345	298.967	506.392	0.318495	0.138251	0.788797	TRUE	FALSE	FALSE
ENSMUSG00000031807	736.975	1.38686	0.419171	3.30857	0.000937727	0.0713097	Pgls	protein_coding	6-phosphogluconolactonase [Source:MGI Symbol;Acc:MGI:1913421]	biological_process; carbohydrate metabolic process; cell; cellular_component; cytoplasm; generation of precursor metabolites and energy; intracellular; molecular_function	862.939	267.799	547.417	1269.74	1190.87	-0.0889966	0.602186	0.997784	FALSE	FALSE	FALSE
ENSMUSG00000040010	785.515	1.48687	0.449949	3.30454	0.000951336	0.0716372	Slc7a5	protein_coding	solute carrier family 7 (cationic amino acid transporter, y+ system), member 5 [Source:MGI Symbol;Acc:MGI:1298205]	anatomical structure development; biological_process; cell; cell differentiation; cellular_component; cytoplasm; cytosol; intracellular; molecular_function; organelle; plasma membrane; transmembrane transport; transmembrane transporter activity; transport	723.174	287.812	538.123	1592.95	2695.07	0.0618124	0.706589	0.999869	TRUE	FALSE	FALSE
ENSMUSG00000078619	344.127	1.75103	0.530069	3.3034	0.000955197	0.0716372	Smarcd2	protein_coding	SWI/SNF related, matrix associated, actin dependent regulator of chromatin, subfamily d, member 2 [Source:MGI Symbol;Acc:MGI:1933621]	biological_process; cell; cellular_component; chromosome; chromosome organization; intracellular; molecular_function; nuclear chromosome; nucleoplasm; nucleus; organelle; protein-containing complex	240.757	148.671	166.363	820.716	2365.58	-0.109778	0.47171	0.979019	FALSE	FALSE	FALSE
ENSMUSG00000020482	243.842	1.86575	0.56507	3.3018	0.000960652	0.0716372	Ccdc117	protein_coding	coiled-coil domain containing 117 [Source:MGI Symbol;Acc:MGI:2144383]	biological_process; cellular_component; molecular_function	209.197	64.8054	144.987	556.378	816.961	-0.0630337	0.784243	0.999869	FALSE	FALSE	FALSE
ENSMUSG00000006442	346.025	1.62236	0.49279	3.29219	0.000994104	0.0728312	Srm	protein_coding	spermidine synthase [Source:MGI Symbol;Acc:MGI:102690]	biological_process; biosynthetic process; cellular nitrogen compound metabolic process; molecular_function; transferase activity, transferring alkyl or aryl (other than methyl) groups	291.253	143.906	195.174	753.766	1200.74	0.200274	0.256402	0.921581	TRUE	FALSE	FALSE
ENSMUSG00000035027	607.238	1.35598	0.413088	3.28255	0.00102874	0.0749307	Map2k2	protein_coding	mitogen-activated protein kinase kinase 2 [Source:MGI Symbol;Acc:MGI:1346867]	Golgi apparatus; anatomical structure development; anatomical structure formation involved in morphogenesis; biological_process; biosynthetic process; cell; cell differentiation; cell morphogenesis; cell motility; cell population proliferation; cellular nitrogen compound metabolic process; cellular protein modification process; cellular_component; cytoplasm; cytoplasmic vesicle; cytoskeleton; cyt…	653.742	258.269	423.807	1093.13	1689.44	0.024126	0.886323	0.999869	TRUE	FALSE	FALSE
ENSMUSG00000062203	898.894	1.41509	0.432374	3.27285	0.0010647	0.0766583	Gspt1	protein_coding	G1 to S phase transition 1 [Source:MGI Symbol;Acc:MGI:1316728]	GTPase activity; RNA binding; biological_process; biosynthetic process; catabolic process; cell; cellular nitrogen compound metabolic process; cellular protein modification process; cellular_component; cytoplasm; cytosol; intracellular; ion binding; molecular_function; nucleobase-containing compound catabolic process; protein-containing complex; translation; translation factor activity, RNA bindi…	779.982	401.222	579.017	1835.36	2674.09	0.132263	0.394711	0.967225	TRUE	FALSE	FALSE
ENSMUSG00000039774	283.732	1.61036	0.495543	3.2497	0.00115528	0.0818024	Galnt12	protein_coding	polypeptide N-acetylgalactosaminyltransferase 12 [Source:MGI Symbol;Acc:MGI:2444664]	Golgi apparatus; biological_process; biosynthetic process; cell; cellular protein modification process; cellular_component; cytoplasm; intracellular; ion binding; molecular_function; organelle; transferase activity, transferring glycosyl groups	247.971	151.53	128.257	607.168	1033.39	-0.00760074	0.965842	0.999869	FALSE	FALSE	FALSE
ENSMUSG00000038888	143.885	1.65064	0.507954	3.24959	0.00115573	0.0818024	Ctu1	protein_coding	cytosolic thiouridylase subunit 1 [Source:MGI Symbol;Acc:MGI:2385277]	RNA binding; biological_process; cell; cellular nitrogen compound metabolic process; cellular protein modification process; cellular_component; cytoplasm; cytosol; intracellular; mitochondrion; molecular_function; nucleotidyltransferase activity; organelle; protein-containing complex; tRNA metabolic process	221.821	59.0873	79.9285	214.702	224.452	-0.056542	0.830852	0.999869	FALSE	FALSE	FALSE
ENSMUSG00000053897	1592.56	1.14561	0.352827	3.24693	0.00116658	0.082106	Slc39a8	protein_coding	solute carrier family 39 (metal ion transporter), member 8 [Source:MGI Symbol;Acc:MGI:1914797]	biological_process; cell; cellular_component; homeostatic process; molecular_function; organelle; plasma membrane; transmembrane transport; transmembrane transporter activity; transport	2213.71	734.779	1248.19	2173.57	2331.73	-0.00879049	0.954768	0.999869	FALSE	FALSE	FALSE
ENSMUSG00000028551	366.759	1.62819	0.501911	3.24397	0.00117874	0.0824226	Cdkn2c	protein_coding	cyclin dependent kinase inhibitor 2C [Source:MGI Symbol;Acc:MGI:105388]	anatomical structure development; biological_process; cell; cell cycle; cell differentiation; cell population proliferation; cellular protein modification process; cellular_component; cytoplasm; enzyme binding; enzyme regulator activity; growth; intracellular; mitotic cell cycle; molecular_function; nucleus; organelle	311.091	132.47	225.844	797.629	797.359	-0.153406	0.424645	0.972531	FALSE	FALSE	FALSE
ENSMUSG00000026358	636.999	1.84332	0.568461	3.24265	0.00118423	0.0824226	Rgs1	protein_coding	regulator of G-protein signaling 1 [Source:MGI Symbol;Acc:MGI:1354694]	biological_process; cell; cellular_component; cytoplasm; cytosol; enzyme regulator activity; intracellular; molecular_function; plasma membrane; signal transduction	839.495	469.839	85.5049	1153.16	3965.46	1.22303	6.44369e-10	2.27552e-07	TRUE	TRUE	FALSE
ENSMUSG00000028413	4265.43	1.39788	0.431743	3.23775	0.00120477	0.083389	B4galt1	protein_coding	UDP-Gal:betaGlcNAc beta 1,4- galactosyltransferase, polypeptide 1 [Source:MGI Symbol;Acc:MGI:95705]	Golgi apparatus; anatomical structure development; anatomical structure formation involved in morphogenesis; biological_process; biosynthetic process; carbohydrate metabolic process; cell; cell adhesion; cell death; cell differentiation; cell motility; cell population proliferation; cellular component assembly; cellular protein modification process; cellular_component; cytoplasm; cytoskeletal pro…	4145.17	1415.24	3278	8223.32	3916.73	0.24307	0.598573	0.997784	TRUE	FALSE	FALSE
ENSMUSG00000030413	196.977	1.70036	0.526109	3.23195	0.0012295	0.0841703	Pglyrp1	protein_coding	peptidoglycan recognition protein 1 [Source:MGI Symbol;Acc:MGI:1345092]	anatomical structure development; biological_process; catabolic process; cell; cell death; cell differentiation; cellular_component; cytoplasm; extracellular region; extracellular space; growth; hydrolase activity, acting on carbon-nitrogen (but not peptide) bonds; immune system process; intracellular; ion binding; molecular_function; response to stress; signal transduction; symbiont process	280.433	131.517	53.9052	322.053	189.887	-0.344651	0.250702	0.915172	FALSE	FALSE	FALSE
ENSMUSG00000071637	179.32	1.93297	0.59861	3.2291	0.00124181	0.0845512	Cebpd	protein_coding	CCAAT/enhancer binding protein (C/EBP), delta [Source:MGI Symbol;Acc:MGI:103573]	DNA binding; DNA-binding transcription factor activity; anatomical structure development; biological_process; biosynthetic process; cell; cell differentiation; cellular nitrogen compound metabolic process; cellular_component; immune system process; intracellular; molecular_function; nucleoplasm; nucleus; organelle	125.338	74.3356	74.3521	443.256	489.285	-0.512309	0.0127825	0.260998	FALSE	FALSE	FALSE
ENSMUSG00000053113	350.415	1.3967	0.433747	3.22009	0.0012815	0.086782	Socs3	protein_coding	suppressor of cytokine signaling 3 [Source:MGI Symbol;Acc:MGI:1201791]	anatomical structure development; biological_process; cell; cell death; cell differentiation; cellular protein modification process; cellular_component; cytoplasm; cytosol; embryo development; enzyme regulator activity; growth; intracellular; lipid metabolic process; molecular_function; protein-containing complex; reproduction; response to stress; signal transduction	411.181	146.765	238.856	604.859	5183.59	-0.31668	0.114936	0.745504	FALSE	FALSE	FALSE
ENSMUSG00000046229	72.6813	2.52017	0.785057	3.21017	0.00132655	0.0883993	Scand1	protein_coding	SCAN domain-containing 1 [Source:MGI Symbol;Acc:MGI:1343132]	DNA-binding transcription factor activity; biological_process; biosynthetic process; cell; cellular nitrogen compound metabolic process; cellular_component; intracellular; molecular_function; nucleus; organelle	59.5131	12.3893	30.6702	188.153	166.725	0.0304813	0.925372	0.999869	TRUE	FALSE	FALSE
ENSMUSG00000029570	455.815	1.34348	0.420536	3.19467	0.00139989	0.0885748	Lfng	protein_coding	LFNG O-fucosylpeptide 3-beta-N-acetylglucosaminyltransferase [Source:MGI Symbol;Acc:MGI:1095413]	Golgi apparatus; anatomical structure development; anatomical structure formation involved in morphogenesis; biological_process; biosynthetic process; cell; cell cycle; cell differentiation; cellular protein modification process; cellular_component; cytoplasm; embryo development; immune system process; intracellular; ion binding; molecular_function; organelle; reproduction; signal transduction; t…	505.861	198.228	316.926	802.247	846.339	-0.296149	0.106153	0.720602	FALSE	FALSE	FALSE
ENSMUSG00000045975	253.029	1.39241	0.435433	3.19776	0.00138497	0.0885748	C2cd2	protein_coding	C2 calcium-dependent domain containing 2 [Source:MGI Symbol;Acc:MGI:1891883]	biological_process; cellular_component; molecular_function	429.215	132.47	146.845	303.584	581.034	0.231625	0.263985	0.925212	TRUE	FALSE	FALSE
ENSMUSG00000022651	465.442	1.61987	0.506484	3.19827	0.00138257	0.0885748	Retnlg	protein_coding	resistin like gamma [Source:MGI Symbol;Acc:MGI:2667763]	biological_process; cell motility; cellular_component; extracellular region; extracellular space; immune system process; locomotion; molecular_function; signal transduction	428.314	323.074	133.834	976.548	533.321	-0.595792	0.018298	0.323259	FALSE	FALSE	FALSE
ENSMUSG00000023286	175.244	1.65206	0.515497	3.2048	0.00135159	0.0885748	Ube2j2	protein_coding	ubiquitin-conjugating enzyme E2J 2 [Source:MGI Symbol;Acc:MGI:2153608]	biological_process; catabolic process; cell; cellular protein modification process; cellular_component; cytoplasm; endoplasmic reticulum; enzyme binding; intracellular; ion binding; molecular_function; organelle; protein-containing complex; response to stress	190.261	70.5235	98.5165	341.676	970.356	0.219573	0.231213	0.902489	TRUE	FALSE	FALSE
ENSMUSG00000052212	150.384	1.75639	0.548444	3.2025	0.00136243	0.0885748	Cd177	protein_coding	CD177 antigen [Source:MGI Symbol;Acc:MGI:1916141]	biological_process; cell; cell adhesion; cell junction organization; cell motility; cellular_component; cytoplasm; cytoplasmic vesicle; enzyme binding; immune system process; intracellular; locomotion; molecular_function; organelle; plasma membrane; response to stress; signal transduction; transport; vesicle-mediated transport	151.488	61.9464	75.2815	312.818	244.024	-0.148674	0.681154	0.999869	FALSE	FALSE	FALSE
ENSMUSG00000063897	143.416	1.85505	0.578774	3.20513	0.00135	0.0885748	CAAA01118383.1	protein_coding	dehydrogenase/reductase (SDR family) X chromosome [Source:NCBI gene;Acc:236082]	biological_process; molecular_function; oxidoreductase activity	129.847	56.2282	67.8463	319.744	397.922	-0.197992	0.401088	0.969585	FALSE	FALSE	FALSE
ENSMUSG00000038822	140.417	2.02023	0.631025	3.20151	0.0013671	0.0885748	Hace1	protein_coding	HECT domain and ankyrin repeat containing, E3 ubiquitin protein ligase 1 [Source:MGI Symbol;Acc:MGI:2446110]	Golgi apparatus; biological_process; catabolic process; cell; cell cycle; cell motility; cellular protein modification process; cellular_component; cytoplasm; endoplasmic reticulum; enzyme binding; intracellular; locomotion; membrane organization; molecular_function; nucleoplasm; nucleus; organelle	100.992	50.5101	60.4111	349.756	221.001	0.039718	0.888584	0.999869	TRUE	FALSE	FALSE
ENSMUSG00000060708	60.7776	2.76206	0.862296	3.20315	0.00135935	0.0885748	Bloc1s4	protein_coding	biogenesis of lysosomal organelles complex-1, subunit 4, cappuccino [Source:MGI Symbol;Acc:MGI:1929230]	anatomical structure development; biological_process; cell; cell adhesion; cell differentiation; cellular_component; cytoplasm; cytoskeleton-dependent intracellular transport; cytosol; intracellular; molecular_function; nervous system process; pigmentation; protein-containing complex; response to stress; transport; vesicle-mediated transport	38.7737	20.9665	10.2234	173.147	349.591	0.0842674	0.728321	0.999869	TRUE	FALSE	FALSE
ENSMUSG00000036478	1851.86	1.37994	0.432325	3.19191	0.00141336	0.0889781	Btg1	protein_coding	B cell translocation gene 1, anti-proliferative [Source:MGI Symbol;Acc:MGI:88215]	anatomical structure development; anatomical structure formation involved in morphogenesis; biological_process; cell; cell cycle; cell death; cell differentiation; cell population proliferation; cellular protein modification process; cellular_component; cytoplasm; enzyme binding; intracellular; mitotic cell cycle; molecular_function; nucleus; organelle; reproduction; response to stress	1416.59	1123.61	932.189	3935.05	7984.65	1.10237	5.11224e-12	2.82574e-09	TRUE	TRUE	FALSE
ENSMUSG00000024978	373.842	1.39103	0.43621	3.1889	0.00142817	0.0894603	Gpam	protein_coding	glycerol-3-phosphate acyltransferase, mitochondrial [Source:MGI Symbol;Acc:MGI:109162]	biological_process; biosynthetic process; cell; cell adhesion; cell death; cell population proliferation; cellular nitrogen compound metabolic process; cellular_component; cofactor metabolic process; cytoplasm; growth; homeostatic process; immune system process; intracellular; lipid metabolic process; mitochondrion; molecular_function; organelle; plasma membrane; response to stress; small molecul…	449.053	147.718	264.879	633.717	556.071	-0.0572749	0.803412	0.999869	FALSE	FALSE	FALSE
ENSMUSG00000043445	190.697	1.69442	0.531869	3.18578	0.00144364	0.08998	Pgp	protein_coding	phosphoglycolate phosphatase [Source:MGI Symbol;Acc:MGI:1914328]	biological_process; biosynthetic process; carbohydrate metabolic process; cell; cellular protein modification process; cellular_component; cytoplasm; intracellular; ion binding; lipid metabolic process; molecular_function; phosphatase activity; small molecule metabolic process	173.129	95.3021	84.5755	409.781	690.645	0.116004	0.540589	0.990307	TRUE	FALSE	FALSE
ENSMUSG00000034487	330.572	1.62055	0.509036	3.18358	0.00145468	0.0902191	Kdelc2	protein_coding	KDEL (Lys-Asp-Glu-Leu) containing 2 [Source:MGI Symbol;Acc:MGI:1923765]	biological_process; biosynthetic process; cell; cellular protein modification process; cellular_component; cytoplasm; endoplasmic reticulum; intracellular; molecular_function; organelle; transferase activity, transferring glycosyl groups	256.988	144.859	179.374	741.068	1171.75	0.109797	0.521489	0.988019	TRUE	FALSE	FALSE
ENSMUSG00000074890	771.694	1.07998	0.339521	3.18091	0.00146814	0.0906054	Lcmt2	protein_coding	leucine carboxyl methyltransferase 2 [Source:MGI Symbol;Acc:MGI:1353659]	biological_process; biosynthetic process; cellular nitrogen compound metabolic process; cellular protein modification process; methyltransferase activity; molecular_function; tRNA metabolic process	962.128	465.074	526.041	1133.53	576.045	-0.771638	0.000203182	0.0128997	FALSE	FALSE	FALSE
ENSMUSG00000004996	132.672	1.72623	0.545184	3.16632	0.0015438	0.0948072	Mri1	protein_coding	methylthioribose-1-phosphate isomerase 1 [Source:MGI Symbol;Acc:MGI:1915123]	biological_process; biosynthetic process; cell; cellular amino acid metabolic process; cellular_component; cofactor metabolic process; cytoplasm; cytosol; intracellular; isomerase activity; molecular_function; nucleolus; nucleoplasm; nucleus; organelle; small molecule metabolic process; sulfur compound metabolic process	155.996	52.4161	70.6345	251.64	227.874	0.196599	0.468098	0.979019	TRUE	FALSE	FALSE
ENSMUSG00000031451	4217.31	1.18619	0.374996	3.1632	0.00156045	0.0953623	Gas6	protein_coding	growth arrest specific 6 [Source:MGI Symbol;Acc:MGI:95660]	anatomical structure development; biological_process; biosynthetic process; cell; cell adhesion; cell death; cell differentiation; cell motility; cell population proliferation; cellular component assembly; cellular nitrogen compound metabolic process; cellular protein modification process; cellular_component; circulatory system process; cytoplasm; enzyme binding; enzyme regulator activity; extrac…	5535.62	1656.35	3493.62	6183.65	12378.5	0.135111	0.342744	0.954781	TRUE	FALSE	FALSE
ENSMUSG00000003545	126.118	1.65641	0.524093	3.16052	0.00157486	0.0957762	Fosb	protein_coding	FBJ osteosarcoma oncogene B [Source:MGI Symbol;Acc:MGI:95575]	DNA binding; DNA-binding transcription factor activity; biological_process; biosynthetic process; cell; cellular nitrogen compound metabolic process; cellular_component; intracellular; molecular_function; nucleoplasm; nucleus; organelle; reproduction	182.146	63.8524	57.6229	200.85	2513.63	2.56735	3.03354e-05	0.00296657	TRUE	TRUE	FALSE
ENSMUSG00000049999	173.258	2.15122	0.680996	3.15893	0.00158349	0.0958354	Ppp1r3d	protein_coding	protein phosphatase 1, regulatory subunit 3D [Source:MGI Symbol;Acc:MGI:1917664]	biological_process; biosynthetic process; carbohydrate metabolic process; catabolic process; cell; cellular protein modification process; cellular_component; cytoplasm; enzyme binding; generation of precursor metabolites and energy; intracellular; molecular_function; organelle; phosphatase activity; small molecule metabolic process	114.518	31.4497	95.7283	451.336	340.701	-0.0603972	0.80011	0.999869	FALSE	FALSE	FALSE
ENSMUSG00000022893	1085.27	1.13355	0.359205	3.15571	0.00160109	0.096435	Adamts1	protein_coding	a disintegrin-like and metallopeptidase (reprolysin type) with thrombospondin type 1 motif, 1 [Source:MGI Symbol;Acc:MGI:109249]	anatomical structure development; anatomical structure formation involved in morphogenesis; biological_process; cell; cell cycle; cell differentiation; cell motility; cell population proliferation; cellular_component; cytoplasm; cytoplasmic vesicle; extracellular matrix; extracellular region; intracellular; ion binding; locomotion; mitotic cell cycle; molecular_function; organelle; peptidase acti…	1362.49	837.705	521.394	1619.5	19200.3	1.77082	9.93393e-05	0.0073	TRUE	TRUE	FALSE
ENSMUSG00000036931	260.567	1.60326	0.508827	3.15089	0.00162773	0.0967005	Nfkbid	protein_coding	nuclear factor of kappa light polypeptide gene enhancer in B cells inhibitor, delta [Source:MGI Symbol;Acc:MGI:3041243]	anatomical structure development; biological_process; biosynthetic process; cell; cell adhesion; cell death; cell differentiation; cellular nitrogen compound metabolic process; cellular_component; immune system process; intracellular; molecular_function; nucleus; organelle; response to stress; signal transduction; transcription factor binding	266.005	171.544	86.4343	518.286	2491.49	1.25378	8.65767e-08	1.82121e-05	TRUE	TRUE	FALSE
ENSMUSG00000008429	325.896	1.74558	0.553724	3.15243	0.00161917	0.0967005	Herpud2	protein_coding	HERPUD family member 2 [Source:MGI Symbol;Acc:MGI:1915393]	biological_process; cellular_component; molecular_function; reproduction; response to stress; signal transduction	205.591	147.718	151.492	798.784	1566.32	0.237537	0.157393	0.812399	TRUE	FALSE	FALSE
ENSMUSG00000060671	77.3046	2.23146	0.709646	3.14447	0.0016639	0.0983274	Atp8b2	protein_coding	ATPase, class I, type 8B, member 2 [Source:MGI Symbol;Acc:MGI:1859660]	ATPase activity; Golgi apparatus; biological_process; cell; cellular_component; cytoplasm; endoplasmic reticulum; intracellular; ion binding; membrane organization; molecular_function; organelle; plasma membrane; transport	119.928	13.3423	40.8936	135.054	459.987	0.235397	0.309758	0.945453	TRUE	FALSE	FALSE
ENSMUSG00000054364	1123.72	1.43375	0.456564	3.1403	0.00168774	0.0988038	Rhob	protein_coding	ras homolog family member B [Source:MGI Symbol;Acc:MGI:107949]	GTPase activity; anatomical structure development; anatomical structure formation involved in morphogenesis; biological_process; cell; cell adhesion; cell cycle; cell death; cell differentiation; cell division; cell morphogenesis; cell motility; cellular component assembly; cellular_component; cytoplasm; cytoplasmic vesicle; cytoskeleton organization; cytosol; endosome; enzyme binding; intracellu…	810.64	646.148	567.864	2470.23	39879	1.07549	0.0692557	0.629586	TRUE	FALSE	FALSE
ENSMUSG00000032239	210.056	1.61016	0.512685	3.14065	0.00168574	0.0988038	Rp9	protein_coding	retinitis pigmentosa 9 (human) [Source:MGI Symbol;Acc:MGI:2157166]	biological_process; cell; cellular nitrogen compound metabolic process; cellular_component; cytoplasm; cytosol; endoplasmic reticulum; intracellular; ion binding; molecular_function; nervous system process; nucleoplasm; nucleus; organelle; protein-containing complex	237.15	70.5235	136.622	395.929	354.448	-0.178516	0.435318	0.972618	FALSE	FALSE	FALSE
Significantly downregulated genes
Ensembl_ID	baseMean	log2FoldChange	lfcSE	stat	pvalue	padj	Symbol	Type	Description	GOslim	X.Microglia_8.	X.Microglia_10.	X.Microglia_12.	X.Microglia_15.	baseMean_newdata	logFC_newdata	pvalue_newdata	padj_newdata	concordant	concordant and significant	dicordant and significant
ENSMUSG00000004552	254.264	-2.32975	0.476608	-4.88818	1.01772e-06	0.000749996	Ctse	protein_coding	cathepsin E [Source:MGI Symbol;Acc:MGI:107361]	biological_process; catabolic process; cell; cellular_component; cytoplasm; cytoplasmic vesicle; endosome; immune system process; intracellular; molecular_function; organelle; peptidase activity; protein maturation	112.714	390.739	458.195	55.407	423.528	-1.97407	6.88523e-17	8.75319e-14	TRUE	TRUE	FALSE
ENSMUSG00000052688	286.368	-2.14397	0.442578	-4.84427	1.27075e-06	0.000837896	Rab7b	protein_coding	RAB7B, member RAS oncogene family [Source:MGI Symbol;Acc:MGI:2442295]	GTPase activity; Golgi apparatus; anatomical structure development; biological_process; biosynthetic process; cell; cell differentiation; cellular component assembly; cellular nitrogen compound metabolic process; cellular_component; cytoplasm; cytoplasmic vesicle; endosome; immune system process; intracellular; ion binding; lysosome; membrane organization; molecular_function; organelle; response …	133.454	475.557	459.124	77.3389	658.423	-1.73164	9.19088e-17	1.06221e-13	TRUE	TRUE	FALSE
ENSMUSG00000073643	1091.08	-1.41438	0.319521	-4.42656	9.57496e-06	0.00342729	Wdfy1	protein_coding	WD repeat and FYVE domain containing 1 [Source:MGI Symbol;Acc:MGI:1916618]	biological_process; cell; cellular_component; cytoplasm; cytoplasmic vesicle; cytosol; endosome; immune system process; intracellular; ion binding; lipid binding; molecular_function; nucleus; organelle; response to stress; signal transduction	574.391	1597.26	1576.26	616.402	1208.15	-0.888938	4.08685e-07	6.46755e-05	TRUE	TRUE	FALSE
ENSMUSG00000069917	2278.54	-1.49576	0.366609	-4.07999	4.5037e-05	0.0110632	Hba-a2	protein_coding	hemoglobin alpha, adult chain 2 [Source:MGI Symbol;Acc:MGI:96016]	anatomical structure development; biological_process; cell; cell differentiation; cellular_component; cytoplasm; cytosol; embryo development; extracellular region; extracellular space; homeostatic process; immune system process; intracellular; ion binding; molecular_function; organelle; oxidoreductase activity; protein-containing complex; ribosome; transport	1565.37	3127.81	3601.43	819.561	940.451	0.813238	0.000430443	0.0234686	FALSE	FALSE	FALSE
ENSMUSG00000073940	2071.06	-1.50407	0.38416	-3.91523	9.03177e-05	0.0171439	Hbb-bt	protein_coding	hemoglobin, beta adult t chain [Source:MGI Symbol;Acc:MGI:5474850]	biological_process; catabolic process; cell; cellular_component; cofactor metabolic process; cytoplasm; cytosol; extracellular region; extracellular space; intracellular; ion binding; molecular_function; oxidoreductase activity; protein-containing complex; transport	1471.6	3156.41	2969.44	686.815	677.068	1.08381	1.84901e-08	4.6091e-06	FALSE	FALSE	FALSE
ENSMUSG00000025270	728.035	-1.95441	0.501685	-3.89569	9.79176e-05	0.0175244	Alas2	protein_coding	aminolevulinic acid synthase 2, erythroid [Source:MGI Symbol;Acc:MGI:87990]	anatomical structure development; biological_process; biosynthetic process; cell; cell differentiation; cellular nitrogen compound metabolic process; cellular_component; cofactor metabolic process; cytoplasm; homeostatic process; immune system process; intracellular; ion binding; mitochondrion; molecular_function; organelle; response to stress; transferase activity, transferring acyl groups	454.463	810.068	1505.63	141.98	223.137	0.765242	0.0042422	0.127196	FALSE	FALSE	FALSE
ENSMUSG00000055022	104.536	-2.40267	0.623605	-3.85287	0.000116743	0.0203134	Cntn1	protein_coding	contactin 1 [Source:MGI Symbol;Acc:MGI:105980]	anatomical structure development; biological_process; cell; cell adhesion; cell differentiation; cellular protein modification process; cellular_component; molecular_function; plasma membrane; signal transduction; transport	20.7394	146.765	204.468	46.1725	33.1321	0.741929	0.332545	0.94808	FALSE	FALSE	FALSE
ENSMUSG00000036699	83.9075	-2.49023	0.653615	-3.80993	0.000139007	0.0229141	Zcchc12	protein_coding	zinc finger, CCHC domain containing 12 [Source:MGI Symbol;Acc:MGI:1919943]	biological_process; biosynthetic process; cell; cellular nitrogen compound metabolic process; cellular_component; intracellular; ion binding; molecular_function; nucleoplasm; nucleus; organelle; signal transduction; ubiquitin-like protein binding	29.7565	178.215	106.881	20.7776	21.1955	-0.00372304	0.996565	0.999869	TRUE	FALSE	FALSE
ENSMUSG00000024026	895.089	-1.23807	0.326715	-3.78946	0.000150978	0.0242493	Glo1	protein_coding	glyoxalase 1 [Source:MGI Symbol;Acc:MGI:95742]	anatomical structure development; biological_process; biosynthetic process; carbohydrate metabolic process; catabolic process; cell; cell death; cell differentiation; cellular nitrogen compound metabolic process; cellular_component; cofactor metabolic process; cytoplasm; cytosol; immune system process; intracellular; ion binding; lyase activity; molecular_function; nucleus; organelle; plasma memb…	533.814	1215.1	1299.3	532.138	880.26	-1.04151	1.09725e-07	2.24989e-05	TRUE	TRUE	FALSE
ENSMUSG00000036103	1893.16	-1.54329	0.414272	-3.72531	0.000195073	0.028391	Colec12	protein_coding	collectin sub-family member 12 [Source:MGI Symbol;Acc:MGI:2152907]	biological_process; cellular_component; extracellular matrix; extracellular region; immune system process; ion binding; molecular_function; protein-containing complex; response to stress; signal transduction; transport; vesicle-mediated transport	1388.64	2681.8	2957.35	544.835	2788.2	-0.605488	9.46122e-05	0.00699305	TRUE	TRUE	FALSE
ENSMUSG00000069919	3056.59	-1.43325	0.384597	-3.72664	0.000194051	0.028391	Hba-a1	protein_coding	hemoglobin alpha, adult chain 1 [Source:MGI Symbol;Acc:MGI:96015]	anatomical structure development; biological_process; cell; cell differentiation; cellular_component; cytoplasm; cytosol; embryo development; extracellular region; extracellular space; homeostatic process; immune system process; intracellular; ion binding; molecular_function; organelle; oxidoreductase activity; protein-containing complex; ribosome; transport	2268.71	4171.37	4752.03	1034.26	1301.07	0.906596	3.76784e-05	0.00350336	FALSE	FALSE	FALSE
ENSMUSG00000042671	62.8792	-2.92683	0.807073	-3.62647	0.000287321	0.0351456	Rgs8	protein_coding	regulator of G-protein signaling 8 [Source:MGI Symbol;Acc:MGI:108408]	biological_process; cell; cellular_component; enzyme regulator activity; intracellular; molecular_function; nucleus; organelle; plasma membrane; signal transduction	5.41028	101.973	119.893	24.2405	9.43035	0.0743977	0.946555	1	FALSE	FALSE	FALSE
ENSMUSG00000034867	485.121	-1.30121	0.364357	-3.57126	0.000355266	0.0400971	Ankrd27	protein_coding	ankyrin repeat domain 27 (VPS9 domain) [Source:MGI Symbol;Acc:MGI:2444103]	anatomical structure development; biological_process; cell; cell differentiation; cell morphogenesis; cellular component assembly; cellular_component; cytoplasm; cytoplasmic vesicle; cytosol; developmental maturation; endosome; enzyme binding; enzyme regulator activity; intracellular; lysosome; membrane organization; molecular_function; organelle; pigmentation; plasma membrane; protein-containing…	304.779	692.846	687.757	255.103	594.144	-0.609859	0.00552288	0.151647	TRUE	FALSE	FALSE
ENSMUSG00000074743	36.599	-4.17721	1.17354	-3.55951	0.000371544	0.0415599	Thbd	protein_coding	thrombomodulin [Source:MGI Symbol;Acc:MGI:98736]	biological_process; cell; cellular_component; cytoplasm; extracellular region; extracellular space; intracellular; ion binding; molecular_function; organelle; plasma membrane; reproduction; response to stress; vacuole	6.31199	18.1074	120.822	1.15431	22.3152	0.60347	0.441488	0.973342	FALSE	FALSE	FALSE
ENSMUSG00000000318	50.038	-4.62065	1.31513	-3.51346	0.000442314	0.0460793	Clec10a	protein_coding	C-type lectin domain family 10, member A [Source:MGI Symbol;Acc:MGI:96975]	biological_process; cellular_component; molecular_function; response to stress	5.41028	1.90604	190.527	2.30862	12.0727	0.187193	0.848978	1	FALSE	FALSE	FALSE
ENSMUSG00000026938	278.949	-1.72422	0.497943	-3.46269	0.000534799	0.0527556	Fcna	protein_coding	ficolin A [Source:MGI Symbol;Acc:MGI:1340905]	biological_process; cell; cellular_component; extracellular region; immune system process; ion binding; molecular_function; plasma membrane; protein-containing complex; response to stress; signal transduction; transport	99.1884	269.705	586.452	160.449	231.728	-0.471606	0.08825	0.684517	TRUE	FALSE	FALSE
ENSMUSG00000060534	88.4726	-2.35411	0.679742	-3.46324	0.000533722	0.0527556	Dcc	protein_coding	deleted in colorectal carcinoma [Source:MGI Symbol;Acc:MGI:94869]	anatomical structure development; biological_process; biosynthetic process; cell; cell death; cell differentiation; cell morphogenesis; cell motility; cell-cell signaling; cellular nitrogen compound metabolic process; cellular protein modification process; cellular_component; locomotion; molecular_function; organelle; plasma membrane; signal transduction	23.4445	85.7719	210.045	34.6294	12.5418	0.882507	0.385515	1	FALSE	FALSE	FALSE
ENSMUSG00000026235	115.46	-2.01318	0.589017	-3.41787	0.000631132	0.0589835	Epha4	protein_coding	Eph receptor A4 [Source:MGI Symbol;Acc:MGI:98277]	Golgi apparatus; anatomical structure development; biological_process; catabolic process; cell; cell adhesion; cell differentiation; cell morphogenesis; cell motility; cell-cell signaling; cellular nitrogen compound metabolic process; cellular protein modification process; cellular_component; cytoplasm; cytoplasmic vesicle; endoplasmic reticulum; endosome; enzyme binding; intracellular; ion bindi…	47.7908	123.893	246.291	43.8638	38.7331	0.0241495	0.966529	0.999869	FALSE	FALSE	FALSE
ENSMUSG00000020493	91.4388	-2.21621	0.668022	-3.31757	0.000908028	0.0707261	Prr11	protein_coding	proline rich 11 [Source:MGI Symbol;Acc:MGI:2444496]	biological_process; cell; cell cycle; cellular_component; cytoplasm; intracellular; molecular_function; nucleus; organelle	27.9531	214.43	86.4343	36.938	174.582	-0.718929	0.0181768	0.322289	TRUE	FALSE	FALSE
ENSMUSG00000041911	49.584	-3.14098	0.947342	-3.31557	0.000914561	0.0707261	Dlx1	protein_coding	distal-less homeobox 1 [Source:MGI Symbol;Acc:MGI:94901]	DNA binding; DNA-binding transcription factor activity; anatomical structure development; biological_process; biosynthetic process; cell; cell death; cell differentiation; cellular nitrogen compound metabolic process; cellular_component; embryo development; intracellular; molecular_function; nucleus; organelle; signal transduction	15.3291	35.2618	143.128	4.61725	15.1211	-0.000250026	0.999787	0.999972	TRUE	FALSE	FALSE
ENSMUSG00000019790	152.897	-1.8366	0.554456	-3.31244	0.000924873	0.0710848	Stxbp5	protein_coding	syntaxin binding protein 5 (tomosyn) [Source:MGI Symbol;Acc:MGI:1926058]	anatomical structure development; biological_process; cell; cell differentiation; cell morphogenesis; cell-cell signaling; cellular component assembly; cellular_component; cytoplasm; cytoplasmic vesicle; cytoskeletal protein binding; cytosol; enzyme binding; enzyme regulator activity; intracellular; molecular_function; organelle; plasma membrane; protein-containing complex; protein-containing com…	92.8764	211.571	266.738	40.4009	742.963	0.296891	0.143869	0.794571	FALSE	FALSE	FALSE
ENSMUSG00000021872	47.8899	-2.78394	0.841544	-3.30814	0.000939184	0.0713097	Rnase10	protein_coding	ribonuclease, RNase A family, 10 (non-active) [Source:MGI Symbol;Acc:MGI:1922269]	cellular_component; molecular_function	7.2137	101.973	65.0581	17.3147	55.9336	0.88032	0.0781782	0.654233	FALSE	FALSE	FALSE
ENSMUSG00000052305	7688.07	-1.255	0.380755	-3.29609	0.00098042	0.0726787	Hbb-bs	protein_coding	hemoglobin, beta adult s chain [Source:MGI Symbol;Acc:MGI:5474852]	biological_process; catabolic process; cell; cellular_component; cofactor metabolic process; cytoplasm; cytosol; extracellular region; extracellular space; intracellular; ion binding; molecular_function; oxidoreductase activity; protein-containing complex; transport	6202.88	12192.9	9479.89	2876.54	2770.06	0.786735	1.36578e-05	0.00154927	FALSE	FALSE	FALSE
ENSMUSG00000024831	105.803	-2.04878	0.622029	-3.29371	0.000988744	0.0728312	Ighmbp2	protein_coding	immunoglobulin mu binding protein 2 [Source:MGI Symbol;Acc:MGI:99954]	ATPase activity; DNA binding; RNA binding; biological_process; cell; cellular component assembly; cellular_component; chromosome organization; cytoplasm; helicase activity; intracellular; ion binding; molecular_function; nucleus; organelle; protein-containing complex assembly; transcription factor binding	57.7096	194.416	146.845	24.2405	135.65	0.517645	0.133398	0.783053	FALSE	FALSE	FALSE
ENSMUSG00000029094	153.359	-1.7309	0.528667	-3.27409	0.00106004	0.0766583	Afap1	protein_coding	actin filament associated protein 1 [Source:MGI Symbol;Acc:MGI:1917542]	biological_process; cell; cellular_component; cytoplasm; cytoskeletal protein binding; cytoskeleton; cytoskeleton organization; cytosol; intracellular; molecular_function; organelle; signal transduction	91.9747	212.524	259.303	49.6354	210.881	0.178511	0.521067	0.988019	FALSE	FALSE	FALSE
ENSMUSG00000022122	1591.88	-1.47137	0.455109	-3.23301	0.00122493	0.0841703	Ednrb	protein_coding	endothelin receptor type B [Source:MGI Symbol;Acc:MGI:102720]	aging; anatomical structure development; biological_process; biosynthetic process; cell; cell death; cell differentiation; cell motility; cell population proliferation; cellular nitrogen compound metabolic process; cellular protein modification process; cellular_component; circulatory system process; developmental maturation; homeostatic process; immune system process; intracellular; locomotion; …	952.209	1143.63	3536.37	735.297	675.647	0.0133984	0.94697	0.999869	FALSE	FALSE	FALSE
ENSMUSG00000017144	125.088	-2.62226	0.816063	-3.2133	0.00131217	0.0880387	Rnd3	protein_coding	Rho family GTPase 3 [Source:MGI Symbol;Acc:MGI:1921444]	GTPase activity; Golgi apparatus; anatomical structure development; biological_process; cell; cell morphogenesis; cell motility; cellular component assembly; cellular_component; cytoplasm; cytoskeleton organization; enzyme binding; intracellular; ion binding; locomotion; molecular_function; organelle; plasma membrane; signal transduction	56.8079	59.0873	371.76	12.6974	70.2038	1.03215	0.0420861	0.509195	FALSE	FALSE	FALSE
ENSMUSG00000029168	163.015	-2.00964	0.625496	-3.21288	0.00131412	0.0880387	Dpysl5	protein_coding	dihydropyrimidinase-like 5 [Source:MGI Symbol;Acc:MGI:1929772]	anatomical structure development; biological_process; cell; cell differentiation; cell morphogenesis; cellular_component; cytoplasm; cytoskeletal protein binding; cytosol; hydrolase activity, acting on carbon-nitrogen (but not peptide) bonds; intracellular; locomotion; molecular_function; protein-containing complex	103.697	213.477	309.49	25.3949	99.3744	0.810031	0.0447593	0.521086	FALSE	FALSE	FALSE
ENSMUSG00000002748	262.314	-1.49963	0.475965	-3.15073	0.00162866	0.0967005	Baz1b	protein_coding	bromodomain adjacent to zinc finger domain, 1B [Source:MGI Symbol;Acc:MGI:1353499]	biological_process; cell; cellular protein modification process; cellular_component; chromosome; chromosome organization; histone binding; intracellular; ion binding; kinase activity; molecular_function; nuclear chromosome; nucleoplasm; nucleus; organelle; response to stress	164.112	502.242	273.244	109.66	859.784	0.300763	0.139774	0.788797	FALSE	FALSE	FALSE
Genes were considered to be differentially expressed if an absolute log2 fold change greater than 1 and an FDR smaller than 0.05 were observed.

## Sheet: Supplementary Table 5
Supplementary Table 5. Compilation of behavioral experiments.
Behavioral Test	Experimental Group	Age	Number of Dams	Number of Offspring
1. Maternal nest building quality	C57Bl/6 Rag2-/-IL-2rγc-/-	8-10 weeks	10	-
	C57Bl/6	8-10 weeks	8	-
	C57Bl/6 Rag2-/-IL-2rγc-/- (AT recipient)	8-10 weeks	7	-
2. Mother-pup interaction	C57Bl/6 Rag2-/-IL-2rγc-/-	8-10 weeks	29	-
	C57Bl/6	8-10 weeks	21	-
	C57Bl/6 Rag2-/-IL-2rγc-/- (AT recipient)	8-10 weeks	19	-
3. Pup retrieval test	C57Bl/6 Rag2-/-IL-2rγc-/-	8-10 weeks	19	-
	C57Bl/6	8-10 weeks	9	-
	C57Bl/6 Rag2-/-IL-2rγc-/- (AT recipient)	8-10 weeks	9	-
4. Ultrasonic vocalization	MMcpos	Postnatal day 8	-	11
	MMclow	Postnatal day 8	-	8
5. Open field	MMcpos	Postnatal day 16	-	24
	MMclow	Postnatal day 16	-	15
6. Novelty object recognition	MMcpos	Postnatal day 16	-	19
	MMclow	Postnatal day 16	-	17
	MMclow+AT	Postnatal day 16	-	13
7. Recency recognition	MMcpos	Postnatal day 16	-	22
	MMclow	Postnatal day 16	-	11
	MMclow+AT	Postnatal day 16	-	14
8. Object location recognition	MMcpos	Postnatal day 16	-	20
	MMclow	Postnatal day 16	-	13
	MMclow+AT	Postnatal day 16	-	13
9. Working memory	MMcpos	Postnatal day 16	-	22
	MMclow	Postnatal day 16	-	16
10. Repetitive-like behavior	MMcpos	Postnatal day 16	-	22
	MMclow	Postnatal day 16	-	13

## Sheet: Supplementary Table 6
Supplementary Table 6. Statistical Data
Figure	Comparison	Test	Correction/Comparison	Mean ± SEM1	Mean ± SEM2	n1	n2	Test statistic	adjusted p
2b	MMc-pos vs MMc-low (E18.5)	T-test	Mann-Whitney	2322 ± 200.7	628.4 ± 55.59	21	21	1	<0.0001
2c	MMc-pos vs MMc-low (P8)	T-test	Mann-Whitney	1131 ± 91.37	294.5 ± 54.26	15	20	12	<0.0001
2e	MMc-pos vs MMc-low (E18.5)	T-test	Mann-Whitney	29752 ± 851.9	35512 ± 1963	16	15	67	0.0366
2f	MMc-pos vs MMc-low (P8)	T-test	Mann-Whitney	447631 ± 33507	425395 ± 19481	15	20	118	0.2979
2g	MMc-pos vs MMc-low (E18.5)	T-test	Mann-Whitney	47.76 ± 2.098	60.84 ± 2.475	9	12	9	0.0007
2i	MMc-pos vs MMc-low (P8)	T-test	Mann-Whitney	2.955 ± 0.5283	6.485 ± 0.8395	22	33	202	0.0048
2k	MMc-pos vs MMc-low (P8)	T-test	Mann-Whitney	12.22 ± 6.087	23.07 ± 5.894	9	15	37	0.0693
2o	N-pos/M-pos vs. N-pos/M-low	T-test	Mann-Whitney	18.83 ± 1.666	12.48 ± 1.144	30	33	299.5	0.0065
3c	MMc-pos vs MMc-low (4-12 Hz)	T-test	Mann-Whitney	43.82 ± 4.321	30.87 ± 2.395	11	12	28	0.0188
3c	MMc-pos vs MMc-low (12-30 Hz)	T-test	Mann-Whitney	19.15 ± 1.688	14.47 ± 0.7258	10	12	27	0.0300
3c	MMc-pos vs MMc-low (30-100 Hz)	T-test	Mann-Whitney	7.847 ± 0.6208	6.241 ± 0.2781	11	11	33	0.0759
3d	MMc-pos vs MMc-low	T-test	Mann-Whitney	162.1 ± 13.94	102.8 ± 7.179	13	15	33	0.0022
3e	MMc-pos vs MMc-low (4-12 Hz)	T-test	Mann-Whitney	71 ± 10.22	47.46 ± 8.317	9	13	27	0.0364
3e	MMc-pos vs MMc-low (12-30 Hz)	T-test	Mann-Whitney	56.8 ± 11.04	30.36 ± 4.135	10	13	27	0.0178
3e	MMc-pos vs MMc-low (30-100 Hz)	T-test	Mann-Whitney	14.05 ± 2.054	9.878 ± 0.9897	10	13	40	0.1306
3f	MMc-pos vs MMc-low	T-test	Mann-Whitney	287.9 ± 19.01	212.2 ± 18.36	11	17	40	0.0109
3i	MMc-pos vs. MMc-low	T-test	Mann-Whitney	0.5546 ± 0.02442	0.3065 ± 0.04783	7	9	2	0.0007
3j	MMc-pos vs. MMc-low	T-test	Mann-Whitney	-4.324 ± 0.3484	-5.617 ± 0.2677	11	15	32	0.0077
4b	MMc-pos vs. MMc-low (Simple calls)	Friedman test	Dunn's	0.0193 ± 0.0007	0.0196 ± 0.0012	420	84	7.743	<0.0001
4b	MMc-pos vs. MMc-low (Frequency jumps)	Friedman test	Dunn's	0.0662 ± 0.0008	0.0751 ± 0.0016	1163	374	158.3	<0.0001
4b	MMc-pos vs. MMc-low (Complex calls)	Friedman test	Dunn's	0.0575 ± 0.0007	0.651 ± 0.0008	1966	1148	384.1	<0.0001
4d	MMc-pos vs. MMc-low (Time)	T-test	Mann-Whitney	0.04991 ± 0.04298	-0.1167 ± 0.04886	19	12	2.501	0.0183
4d	MMc-pos vs. MMc-low (Count)	T-test	Mann-Whitney	0.007170 ± 0.03945	-0.1870 ± 0.04366	18	12	3.231	0.0031
4f	MMc-pos vs. MMc-low (Time)	T-test	Mann-Whitney	-0.03956 ± 0.05287	-0.2597 ± 0.04806	21	11	2.711	0.0110
4f	MMc-pos vs. MMc-low (Count)	T-test	Mann-Whitney	-0.07966 ± 0.04902	-0.2674 ± 0.05622	22	11	2.344	0.0257
5b	MMc-pos vs MMc-low	Kruskal-Wallis	Dunn's	13417 ± 2824	3556 ± 1019	18	8	10.15	0.0137
5b	MMc-pos vs MMc-low+AT	Kruskal-Wallis	Dunn's	13417 ± 2824	12482 ± 2695	18	5	10.15	>0.9999
5b	MMc-low vs MMc-low+AT	Kruskal-Wallis	Dunn's	3556 ± 1019	12482 ± 2695	8	5	10.15	0.0204
5c	MMc-pos vs MMc-low	Kruskal-Wallis	Dunn's	993.8 ± 51.93	320.5 ± 24.01	21	21	41.34	<0.0001
5c	MMc-pos vs MMc-low+AT	Kruskal-Wallis	Dunn's	993.8 ± 51.93	1027 ± 68.28	21	21	41.34	>0.9999
5c	MMc-low vs MMc-low+AT	Kruskal-Wallis	Dunn's	320.5 ± 24.01	1027 ± 68.28	21	21	41.34	<0.0001
5e	MMc-pos vs MMc-low	Kruskal-Wallis	Dunn's	24797 ± 1233	33308 ± 465.8	10	9	15.74	0.0003
5e	MMc-pos vs MMc-low+AT	Kruskal-Wallis	Dunn's	24797 ± 1233	28038 ± 1062	10	8	15.74	0.6000
5e	MMc-low vs MMc-low+AT	Kruskal-Wallis	Dunn's	33308 ± 465.8	28038 ± 1062	9	8	15.74	0.0417
5f	MMc-pos vs MMc-low	Kruskal-Wallis	Dunn's	447631 ± 33507	425395 ± 19481	15	20	8.126	0.8741
5f	MMc-pos vs MMc-low+AT	Kruskal-Wallis	Dunn's	447631 ± 33507	516396 ± 12596	15	10	8.126	0.2056
5f	MMc-low vs MMc-low+AT	Kruskal-Wallis	Dunn's	425395 ± 19481	516396 ± 12596	20	10	8.126	0.0131
5g	MMc-pos vs MMc-low	Kruskal-Wallis	Dunn's	2.077 ± 0.4995	7.364 ± 1.521	13	11	8.055	0.0251
5g	MMc-pos vs MMc-low+AT	Kruskal-Wallis	Dunn's	2.077 ± 0.4995	2.700 ± 0.8439	13	10	8.055	>0.9999
5g	MMc-low vs MMc-low+AT	Kruskal-Wallis	Dunn's	7.364 ± 1.521	2.700 ± 0.8439	11	10	8.055	0.0745
5i	MMc-pos vs MMc-low	Kruskal-Wallis	Dunn's	0.1099 ± 0.04571	-0.1751 ± 0.04967	7	7	9.010	0.0406
5i	MMc-pos vs MMc-low+AT	Kruskal-Wallis	Dunn's	0.1099 ± 0.04571	0.1492 ± 0.1183	7	8	9.010	>0.9999
5i	MMc-low vs MMc-low+AT	Kruskal-Wallis	Dunn's	-0.1751 ± 0.04967	0.1492 ± 0.1183	7	8	9.010	0.0186
5j	MMc-pos vs MMc-low	Kruskal-Wallis	Dunn's	-0.0422 ± 0.0515	-0.3220 ± 0.0518	7	7	8.666	0.0224
5j	MMc-pos vs MMc-low+AT	Kruskal-Wallis	Dunn's	-0.0422 ± 0.0515	-0.0764 ± 0.0648	7	8	8.666	>0.9999
5j	MMc-low vs MMc-low+AT	Kruskal-Wallis	Dunn's	-0.3220 ± 0.0518	-0.0764 ± 0.0648	7	8	8.666	0.0449
Supplementary Fig. 3a	WT vs. Rag2-/-IL-2rγc-/-	T-test	Mann-Whitney	8486 ± 2002	3750 ± 1218	6	4	4	0.1143
Supplementary Fig. 3b	WT vs. Rag2-/-IL-2rγc-/-	T-test	Mann-Whitney	12267 ± 1118	10173 ± 3109	6	4	12	>0.9999
Supplementary Fig. 3c	WT vs. Rag2-/-IL-2rγc-/- (Il-1a)	T-test	Mann-Whitney	18.94 ± 6.185	20.06 ± 3.797	9	9	31	0.4226
Supplementary Fig. 3c	WT vs. Rag2-/-IL-2rγc-/- (Il-1ß)	T-test	Mann-Whitney	6.686 ± 1.971	5.847 ± 0.8607	9	9	38.5	0.8798
Supplementary Fig. 3c	WT vs. Rag2-/-IL-2rγc-/- (Il-2)	T-test	Mann-Whitney	6.368 ± 1.90	4.987 ± 1.163	9	9	35.5	0.6821
Supplementary Fig. 3c	WT vs. Rag2-/-IL-2rγc-/- (Il-3)	T-test	Mann-Whitney	6.39 ± 2.388	5.061 ± 1.7	9	9	39	0.9101
Supplementary Fig. 3c	WT vs. Rag2-/-IL-2rγc-/- (Il-4)	T-test	Mann-Whitney	2.547 ± 0.9572	2.706 ± 0.7307	9	9	35	0.6624
Supplementary Fig. 3c	WT vs. Rag2-/-IL-2rγc-/- (Il-5)	T-test	Mann-Whitney	5.838 ± 1.718	6.338 ± 1.623	9	9	38	0.8435
Supplementary Fig. 3c	WT vs. Rag2-/-IL-2rγc-/- (Il-6)	T-test	Mann-Whitney	3.368 ± 2.346	2.448 ± 1.098	9	9	32	0.4109
Supplementary Fig. 3c	WT vs. Rag2-/-IL-2rγc-/- (Il-9)	T-test	Mann-Whitney	88.57 ± 29.57	68.51 ± 17.27	9	9	40	0.9816
Supplementary Fig. 3c	WT vs. Rag2-/-IL-2rγc-/- (Il-10)	T-test	Mann-Whitney	79.76 ± 29.01	75.05 ± 17.11	9	9	36	0.7297
Supplementary Fig. 3c	WT vs. Rag2-/-IL-2rγc-/- (Il-12(p40))	T-test	Mann-Whitney	581.1 ± 105.1	443 ± 58.51	9	9	33	0.5457
Supplementary Fig. 3c	WT vs. Rag2-/-IL-2rγc-/- (Il-12(p70))	T-test	Mann-Whitney	293.9 ± 124.7	236.2 ± 72.02	9	9	34	0.5890
Supplementary Fig. 3c	WT vs. Rag2-/-IL-2rγc-/- (Il-13)	T-test	Mann-Whitney	111 ± 25	96.86 ± 19.39	9	9	35	0.6495
Supplementary Fig. 3c	WT vs. Rag2-/-IL-2rγc-/- (Il-17)	T-test	Mann-Whitney	299.9 ± 132.3	269.8 ± 76.32	9	9	31	0.4363
Supplementary Fig. 3c	WT vs. Rag2-/-IL-2rγc-/- (Eotaxin)	T-test	Mann-Whitney	717.9 ± 201.2	1309 ± 162.5	9	9	17	0.0400
Supplementary Fig. 3c	WT vs. Rag2-/-IL-2rγc-/- (G-CSF)	T-test	Mann-Whitney	141.5 ± 32.51	211.8 ± 24.74	9	9	22	0.1135
Supplementary Fig. 3c	WT vs. Rag2-/-IL-2rγc-/- (GM-CSF)	T-test	Mann-Whitney	86.52 ± 28.64	80.65 ± 14.22	9	9	40	0.9816
Supplementary Fig. 3c	WT vs. Rag2-/-IL-2rγc-/- (Ifn-g)	T-test	Mann-Whitney	38.41 ± 14.14	28.71 ± 8.432	9	9	40	0.9784
Supplementary Fig. 3c	WT vs. Rag2-/-IL-2rγc-/- (Kc)	T-test	Mann-Whitney	64.52 ± 21.41	70.16 ± 4.13	9	9	27.5	0.2672
Supplementary Fig. 3c	WT vs. Rag2-/-IL-2rγc-/- (Mcp-1)	T-test	Mann-Whitney	411.9 ± 102.6	552.3 ± 39.05	9	9	27	0.2581
Supplementary Fig. 3c	WT vs. Rag2-/-IL-2rγc-/- (Mip-1a)	T-test	Mann-Whitney	6.228 ± 2.232	5.916 ± 7.920	9	9	32	0.4737
Supplementary Fig. 3c	WT vs. Rag2-/-IL-2rγc-/- (Mip-1b)	T-test	Mann-Whitney	302.2 ± 99.01	264.4 ± 52.89	9	9	40.5	>0.9999
Supplementary Fig. 3c	WT vs. Rag2-/-IL-2rγc-/- (RANTES)	T-test	Mann-Whitney	143 ± 33.28	70.32 ± 4.202	9	9	24	0.1615
Supplementary Fig. 3c	WT vs. Rag2-/-IL-2rγc-/- (Tnf-a)	T-test	Mann-Whitney	171.5 ± 62.49	118.7 ± 33.71	9	9	40	0.9821
Supplementary Fig. 3d	WT vs. Rag2-/-IL-2rγc-/-	T-test	Mann-Whitney	17684 ± 1630	17753 ± 5735	5	5	10	0.6905
Supplementary Fig. 3e	WT vs. Rag2-/-IL-2rγc-/-	T-test	Mann-Whitney	17.4 ± 2.015	26.2 ± 10.03	5	5	10.5	0.7143
Supplementary Fig. 3f	WT vs. Rag2-/-IL-2rγc-/-	T-test	Mann-Whitney	43512 ± 4055	65.8 ± 88.12	5	5	0	0.0079
Supplementary Fig. 3g	WT vs. Rag2-/-IL-2rγc-/-	T-test	Mann-Whitney	20934 ± 2241	575 ± 148.2	5	5	0	0.0079
Supplementary Fig. 4a	WT vs. Rag2-/-IL-2rγc-/- (E0.5)	Two-Way ANOVA	Tukey's	21.72 ± 0.2833	22.11 ± 0.5242	12	12	2.387	0.8583
Supplementary Fig. 4a	WT vs. Rag2-/-IL-2rγc-/- (AT recipient) (E0.5)	Two-Way ANOVA	Tukey's	21.72 ± 0.2833	22.32 ± 0.6416	12	6	2.387	0.789
Supplementary Fig. 4a	Rag2-/-IL-2rγc-/- vs. Rag2-/-IL-2rγc-/- (AT recipient) (E0.5)	Two-Way ANOVA	Tukey's	22.11 ± 0.5242	22.32 ± 0.6416	12	6	2.387	0.9722
Supplementary Fig. 4a	WT vs. Rag2-/-IL-2rγc-/- (E8.5)	Two-Way ANOVA	Tukey's	23.75 ± 0.2188	23.69 ± 0.5344	12	12	2.387	0.9961
Supplementary Fig. 4a	WT vs. Rag2-/-IL-2rγc-/- (AT recipient) (E8.5)	Two-Way ANOVA	Tukey's	23.75 ± 0.2188	42.62 ± 0.6969	12	6	2.387	0.6124
Supplementary Fig. 4a	Rag2-/-IL-2rγc-/- vs. Rag2-/-IL-2rγc-/- (AT recipient) (E8.5)	Two-Way ANOVA	Tukey's	23.69 ± 0.5344	42.62 ± 0.6969	12	6	2.387	0.569
Supplementary Fig. 4a	WT vs. Rag2-/-IL-2rγc-/- (E10.5)	Two-Way ANOVA	Tukey's	25.77 ± 0.2385	25.71 ± 0.4771	12	12	2.387	0.9966
Supplementary Fig. 4a	WT vs. Rag2-/-IL-2rγc-/- (AT recipient) (E10.5)	Two-Way ANOVA	Tukey's	25.77 ± 0.2385	26 ± 0.6126	12	6	2.387	0.9664
Supplementary Fig. 4a	Rag2-/-IL-2rγc-/- vs. Rag2-/-IL-2rγc-/- (AT recipient) (E10.5)	Two-Way ANOVA	Tukey's	25.71 ± 0.4771	26 ± 0.6126	12	6	2.387	0.9475
Supplementary Fig. 4a	WT vs. Rag2-/-IL-2rγc-/- (E11.5)	Two-Way ANOVA	Tukey's	27.31 ± 0.2309	26.69 ± 0.4701	12	12	2.387	0.6815
Supplementary Fig. 4a	WT vs. Rag2-/-IL-2rγc-/- (AT recipient) (E11.5)	Two-Way ANOVA	Tukey's	27.31 ± 0.2309	27.10 ± 0.6928	12	6	2.387	0.9711
Supplementary Fig. 4a	Rag2-/-IL-2rγc-/- vs. Rag2-/-IL-2rγc-/- (AT recipient) (E11.5)	Two-Way ANOVA	Tukey's	26.69 ± 0.4701	27.10 ± 0.6928	12	6	2.387	0.894
Supplementary Fig. 4a	WT vs. Rag2-/-IL-2rγc-/- (E12.5)	Two-Way ANOVA	Tukey's	28.89 ± 0.2973	28.03 ± 0.4563	12	12	2.387	0.6476
Supplementary Fig. 4a	WT vs. Rag2-/-IL-2rγc-/- (AT recipient) (E12.5)	Two-Way ANOVA	Tukey's	28.89 ± 0.2973	28.13 ± 0.8527	12	6	2.387	0.8145
Supplementary Fig. 4a	Rag2-/-IL-2rγc-/- vs. Rag2-/-IL-2rγc-/- (AT recipient) (E12.5)	Two-Way ANOVA	Tukey's	28.03 ± 0.4563	28.13 ± 0.8527	12	6	2.387	0.9927
Supplementary Fig. 4a	WT vs. Rag2-/-IL-2rγc-/- (E13.5)	Two-Way ANOVA	Tukey's	31.03 ± 0.7025	29.54 ± 0.3870	12	12	2.387	0.1154
Supplementary Fig. 4a	WT vs. Rag2-/-IL-2rγc-/- (AT recipient) (E13.5)	Two-Way ANOVA	Tukey's	31.03 ± 0.7025	29.63 ± 0.7553	12	6	2.387	0.2793
Supplementary Fig. 4a	Rag2-/-IL-2rγc-/- vs. Rag2-/-IL-2rγc-/- (AT recipient) (E13.5)	Two-Way ANOVA	Tukey's	29.54 ± 0.3870	29.63 ± 0.7553	12	6	2.387	0.9945
Supplementary Fig. 4a	WT vs. Rag2-/-IL-2rγc-/- (E14.5)	Two-Way ANOVA	Tukey's	32.39 ± 0.3414	31.77 ± 0.4652	12	12	2.387	0.6873
Supplementary Fig. 4a	WT vs. Rag2-/-IL-2rγc-/- (AT recipient) (E14.5)	Two-Way ANOVA	Tukey's	32.39 ± 0.3414	31.43 ± 1.013	12	6	2.387	0.5492
Supplementary Fig. 4a	Rag2-/-IL-2rγc-/- vs. Rag2-/-IL-2rγc-/- (AT recipient) (E14.5)	Two-Way ANOVA	Tukey's	31.77 ± 0.4652	31.43 ± 1.013	12	6	2.387	0.9271
Supplementary Fig. 4a	WT vs. Rag2-/-IL-2rγc-/- (E15.5)	Two-Way ANOVA	Tukey's	34.51 ± 0.3791	33.83 ± 0.6587	12	12	2.387	0.6335
Supplementary Fig. 4a	WT vs. Rag2-/-IL-2rγc-/- (AT recipient) (E15.5)	Two-Way ANOVA	Tukey's	34.51 ± 0.3791	33.36 ± 0.7843	12	6	2.387	0.4169
Supplementary Fig. 4a	Rag2-/-IL-2rγc-/- vs. Rag2-/-IL-2rγc-/- (AT recipient) (E15.5)	Two-Way ANOVA	Tukey's	33.83 ± 0.6587	33.36 ± 0.7843	12	6	2.387	0.8619
Supplementary Fig. 4a	WT vs. Rag2-/-IL-2rγc-/- (E16.5)	Two-Way ANOVA	Tukey's	36.81 ± 0.4259	36.47 ± 0.7077	12	12	2.387	0.8927
Supplementary Fig. 4a	WT vs. Rag2-/-IL-2rγc-/- (AT recipient) (E16.5)	Two-Way ANOVA	Tukey's	36.81 ± 0.4259	35.16 ± 0.6221	12	6	2.387	0.1699
Supplementary Fig. 4a	Rag2-/-IL-2rγc-/- vs. Rag2-/-IL-2rγc-/- (AT recipient) (E16.5)	Two-Way ANOVA	Tukey's	36.47 ± 0.7077	35.16 ± 0.6221	12	6	2.387	0.3249
Supplementary Fig. 4a	WT vs. Rag2-/-IL-2rγc-/- (E17.5)	Two-Way ANOVA	Tukey's	38.85 ± 0.4659	39.11 ± 0.8615	12	12	2.387	0.9362
Supplementary Fig. 4a	WT vs. Rag2-/-IL-2rγc-/- (AT recipient) (E17.5)	Two-Way ANOVA	Tukey's	38.85 ± 0.4659	37.34 ± 0.9973	12	6	2.387	0.2687
Supplementary Fig. 4a	Rag2-/-IL-2rγc-/- vs. Rag2-/-IL-2rγc-/- (AT recipient) (E17.5)	Two-Way ANOVA	Tukey's	39.11 ± 0.8615	37.34 ± 0.9973	12	6	2.387	0.166
Supplementary Fig. 4a	WT vs. Rag2-/-IL-2rγc-/- (E18.5)	Two-Way ANOVA	Tukey's	41.03 ± 0.5283	41.55 ± 1.056	12	12	2.387	0.7743
Supplementary Fig. 4a	WT vs. Rag2-/-IL-2rγc-/- (AT recipient) (E18.5)	Two-Way ANOVA	Tukey's	41.03 ± 0.5283	40.85 ± 1.358	12	6	2.387	0.7246
Supplementary Fig. 4a	Rag2-/-IL-2rγc-/- vs. Rag2-/-IL-2rγc-/- (AT recipient) (E18.5)	Two-Way ANOVA	Tukey's	41.55 ± 1.056	40.85 ± 1.358	12	6	2.387	0.406
Supplementary Fig. 4b	WT vs. Rag2-/-IL-2rγc-/-	Kruskal-Wallis test	Dunn's	1.850 ± 0.3215	3.021 ± 0.3442	10	8	2.932	0.3143
Supplementary Fig. 4b	WT vs. Rag2-/-IL-2rγc-/- (AT recipient)	Kruskal-Wallis test	Dunn's	1.850 ± 0.3215	2.738 ± 0.5586	10	7	2.932	0.7025
Supplementary Fig. 4b	Rag2-/-IL-2rγc-/- vs. Rag2-/-IL-2rγc-/- (AT recipient)	Kruskal-Wallis test	Dunn's	3.021 ± 0.3442	2.738 ± 0.5586	8	7	2.932	>0.9999
Supplementary Fig. 4d	WT vs. Rag2-/-IL-2rγc-/-	Kruskal-Wallis test	Dunn's	82.17 ± 3.164	71.27 ± 6.074	29	21	8.640	0.5941
Supplementary Fig. 4d	WT vs. Rag2-/-IL-2rγc-/- (AT recipient)	Kruskal-Wallis test	Dunn's	82.17 ± 3.164	61.45 ± 5.544	29	19	8.640	0.0099
Supplementary Fig. 4d	Rag2-/-IL-2rγc-/- vs. Rag2-/-IL-2rγc-/- (AT recipient)	Kruskal-Wallis test	Dunn's	71.27 ± 6.074	61.45 ± 5.544	21	19	8.640	0.3468
Supplementary Fig. 4e	WT vs. Rag2-/-IL-2rγc-/-	Kruskal-Wallis test	Dunn's	12.92 ± 2.884	13.04 ± 2.191	10	9	4.884	>0.9999
Supplementary Fig. 4e	WT vs. Rag2-/-IL-2rγc-/- (AT recipient)	Kruskal-Wallis test	Dunn's	12.92 ± 7.930	7.93 ± 2.88	10	9	4.884	0.2231
Supplementary Fig. 4e	Rag2-/-IL-2rγc-/- vs. Rag2-/-IL-2rγc-/- (AT recipient)	Kruskal-Wallis test	Dunn's	13.04 ± 2.191	7.93 ± 2.88	9	9	4.884	0.1257
Supplementary Fig. 4f	MMc-pos vs MMc-low (postnatal day 3)	Two-Way ANOVA	Tukey's	2.633 ± 0.0582	2.344 ± 0.0784	12	9	4.520	0.0239
Supplementary Fig. 4f	MMc-pos vs MMc-low+AT (postnatal day 3)	Two-Way ANOVA	Tukey's	2.633 ± 0.0582	2.263 ± 0.098	12	9	4.520	0.0367
Supplementary Fig. 4f	MMc-low vs MMc-low+AT (postnatal day 3)	Two-Way ANOVA	Tukey's	2.344 ± 0.0784	2.263 ± 0.098	9	9	4.520	0.9625
Supplementary Fig. 4f	MMc-pos vs MMc-low (postnatal day 5)	Two-Way ANOVA	Tukey's	3.817 ± 0.0976	3.411 ± 0.1317	12	9	4.520	0.0617
Supplementary Fig. 4f	MMc-pos vs MMc-low+AT (postnatal day 5)	Two-Way ANOVA	Tukey's	3.817 ± 0.0976	3.222 ± 0.208	12	9	4.520	0.0590
Supplementary Fig. 4f	MMc-low vs MMc-low+AT (postnatal day 5)	Two-Way ANOVA	Tukey's	3.411 ± 0.1317	3.222 ± 0.208	9	9	4.520	0.7287
Supplementary Fig. 4f	MMc-pos vs MMc-low (postnatal day 7)	Two-Way ANOVA	Tukey's	4.967 ± 0.2158	4.6 ± 0.1795	12	9	4.520	0.4090
Supplementary Fig. 4f	MMc-pos vs MMc-low+AT (postnatal day 7)	Two-Way ANOVA	Tukey's	4.967 ± 0.2158	4.222 ± 0.2493	12	9	4.520	0.0892
Supplementary Fig. 4f	MMc-low vs MMc-low+AT (postnatal day 7)	Two-Way ANOVA	Tukey's	4.6 ± 0.1795	4.222 ± 0.2493	9	9	4.520	0.4553
Supplementary Fig. 4g	MMc-pos vs MMc-low (postnatal day 3)	Two-Way ANOVA	Tukey's	10.04 ± 3.473	10.72 ± 3.360	9	12	0.2651	0.9986
Supplementary Fig. 4g	MMc-pos vs MMc-low+AT (postnatal day 3)	Two-Way ANOVA	Tukey's	10.04 ± 3.473	11.33 ± 3.089	9	9	0.2651	0.9899
Supplementary Fig. 4g	MMc-low vs MMc-low+AT (postnatal day 3)	Two-Way ANOVA	Tukey's	10.72 ± 3.360	11.33 ± 3.089	12	9	0.2651	0.9988
Supplementary Fig. 4g	MMc-pos vs MMc-low (postnatal day 5)	Two-Way ANOVA	Tukey's	3 ± 0.2722	2.916 ± 0.4572	9	12	0.2651	0.9981
Supplementary Fig. 4g	MMc-pos vs MMc-low+AT (postnatal day 5)	Two-Way ANOVA	Tukey's	3 ± 0.2722	6.297 ± 4.260	9	9	0.2651	0.8443
Supplementary Fig. 4g	MMc-low vs MMc-low+AT (postnatal day 5)	Two-Way ANOVA	Tukey's	2.916 ± 0.4572	6.297 ± 4.260	12	9	0.2651	0.8357
Supplementary Fig. 4g	MMc-pos vs MMc-low (postnatal day 7)	Two-Way ANOVA	Tukey's	2.444 ± 0.3965	1.833 ± 0.2978	9	12	0.2651	0.5524
Supplementary Fig. 4g	MMc-pos vs MMc-low+AT (postnatal day 7)	Two-Way ANOVA	Tukey's	2.444 ± 0.3965	1.443 ± 0.1245	9	9	0.2651	0.1092
Supplementary Fig. 4g	MMc-low vs MMc-low+AT (postnatal day 7)	Two-Way ANOVA	Tukey's	1.833 ± 0.2978	1.443 ± 0.1245	12	9	0.2651	0.5732
Supplementary Fig. 4h	MMc-pos vs MMc-low (postnatal day 3)	Two-Way ANOVA	Tukey's	27.78 ± 8.784	33.33 ± 9.401	9	12	1.804	0.9643
Supplementary Fig. 4h	MMc-pos vs MMc-low+AT (postnatal day 3)	Two-Way ANOVA	Tukey's	27.78 ± 8.784	38.89 ± 11.11	9	9	1.804	0.8289
Supplementary Fig. 4h	MMc-low vs MMc-low+AT (postnatal day 3)	Two-Way ANOVA	Tukey's	33.33 ± 9.401	38.89 ± 11.11	12	9	1.804	0.9749
Supplementary Fig. 4h	MMc-pos vs MMc-low (postnatal day 5)	Two-Way ANOVA	Tukey's	44.44 ± 10.02	70.83 ± 11.45	9	12	1.804	0.2684
Supplementary Fig. 4h	MMc-pos vs MMc-low+AT (postnatal day 5)	Two-Way ANOVA	Tukey's	44.44 ± 10.02	72.22 ± 14.70	9	9	1.804	0.3650
Supplementary Fig. 4h	MMc-low vs MMc-low+AT (postnatal day 5)	Two-Way ANOVA	Tukey's	70.83 ± 11.45	72.22 ± 14.70	12	9	1.804	0.9998
Supplementary Fig. 4h	MMc-pos vs MMc-low (postnatal day 7)	Two-Way ANOVA	Tukey's	88.89 ± 7.349	87.50 ± 6.528	9	12	1.804	0.9986
Supplementary Fig. 4h	MMc-pos vs MMc-low+AT (postnatal day 7)	Two-Way ANOVA	Tukey's	88.89 ± 7.349	94.44 ± 5.556	9	9	1.804	0.9122
Supplementary Fig. 4h	MMc-low vs MMc-low+AT (postnatal day 7)	Two-Way ANOVA	Tukey's	87.50 ± 6.528	94.44 ± 5.556	12	9	1.804	0.8127
Supplementary Fig. 4i	MMc-pos vs MMc-low (postnatal day 3)	Two-Way ANOVA	Tukey's	15.56 ± 4.583	10.50 ± 3.135	9	12	0.8827	0.7583
Supplementary Fig. 4i	MMc-pos vs MMc-low+AT (postnatal day 3)	Two-Way ANOVA	Tukey's	15.56 ± 4.583	11.33 ± 2.794	9	9	0.8827	0.8294
Supplementary Fig. 4i	MMc-low vs MMc-low+AT (postnatal day 3)	Two-Way ANOVA	Tukey's	10.50 ± 3.135	11.33 ± 2.794	12	9	0.8827	0.9963
Supplementary Fig. 4i	MMc-pos vs MMc-low (postnatal day 5)	Two-Way ANOVA	Tukey's	8.333 ± 3.444	5.25 ± 2.378	9	12	0.8827	0.8534
Supplementary Fig. 4i	MMc-pos vs MMc-low+AT (postnatal day 5)	Two-Way ANOVA	Tukey's	8.333 ± 3.444	9.556 ± 3.457	9	9	0.8827	0.9926
Supplementary Fig. 4i	MMc-low vs MMc-low+AT (postnatal day 5)	Two-Way ANOVA	Tukey's	5.25 ± 2.378	9.556 ± 3.457	12	9	0.8827	0.6871
Supplementary Fig. 4i	MMc-pos vs MMc-low (postnatal day 7)	Two-Way ANOVA	Tukey's	1.667 ± 0.2357	2.167 ± 0.2706	9	12	0.8827	0.4479
Supplementary Fig. 4i	MMc-pos vs MMc-low+AT (postnatal day 7)	Two-Way ANOVA	Tukey's	1.667 ± 0.2357	3.444 ± 0.669	9	9	0.8827	0.0907
Supplementary Fig. 4i	MMc-low vs MMc-low+AT (postnatal day 7)	Two-Way ANOVA	Tukey's	2.167 ± 0.2706	3.444 ± 0.669	12	9	0.8827	0.2837
Supplementary Fig. 4j	MMc-pos vs MMc-low (postnatal day 3)	Two-Way ANOVA	Tukey's	2.444 ± 0.1757	2.5 ± 0.1946	9	12	2.804	0.9955
Supplementary Fig. 4j	MMc-pos vs MMc-low+AT (postnatal day 3)	Two-Way ANOVA	Tukey's	2.444 ± 0.1757	2.889 ± 0.2606	9	9	2.804	0.4468
Supplementary Fig. 4j	MMc-low vs MMc-low+AT (postnatal day 3)	Two-Way ANOVA	Tukey's	2.5 ± 0.1946	2.889 ± 0.2606	12	9	2.804	0.5771
Supplementary Fig. 4j	MMc-pos vs MMc-low (postnatal day 5)	Two-Way ANOVA	Tukey's	3.556 ± 0.2422	3.833 ± 0.1124	9	12	2.804	0.6850
Supplementary Fig. 4j	MMc-pos vs MMc-low+AT (postnatal day 5)	Two-Way ANOVA	Tukey's	3.556 ± 0.2422	3.778 ± 0.1470	9	9	2.804	0.8305
Supplementary Fig. 4j	MMc-low vs MMc-low+AT (postnatal day 5)	Two-Way ANOVA	Tukey's	3.833 ± 0.1124	3.778 ± 0.1470	12	9	2.804	0.9875
Supplementary Fig. 4j	MMc-pos vs MMc-low (postnatal day 7)	Two-Way ANOVA	Tukey's	3.667 ± 0.1667	3.833 ± 0.1124	9	12	2.804	0.8052
Supplementary Fig. 4j	MMc-pos vs MMc-low+AT (postnatal day 7)	Two-Way ANOVA	Tukey's	3.667 ± 0.1667	4.0 ± 0.00	9	9	2.804	0.2226
Supplementary Fig. 4j	MMc-low vs MMc-low+AT (postnatal day 7)	Two-Way ANOVA	Tukey's	3.833 ± 0.1124	4.0 ± 0.00	12	9	2.804	0.4201
Supplementary Fig. 6a	MMc-pos vs MMc-low (B cells)	T-test	Mann-Whitney	566.1 ± 107.1	175 ± 29.09	21	21	50.5	<0.0001
Supplementary Fig. 6a	MMc-pos vs MMc-low (T cells)	T-test	Mann-Whitney	71.38 ± 10.89	23.74 ± 5.793	21	23	73.5	<0.0001
Supplementary Fig. 6a	MMc-pos vs MMc-low (Microglia)	T-test	Mann-Whitney	151.7 ± 25.97	21.74 ± 5.196	21	23	35.5	<0.0001
Supplementary Fig. 6a	MMc-pos vs MMc-low (H-2Db/b)	T-test	Mann-Whitney	1338 ± 80.12	388.1 ± 31.83	21	20	0	<0.0001
Supplementary Fig. 6b	MMc-pos vs MMc-low (B cells)	T-test	Mann-Whitney	77.13 ± 13.99	34.45 ± 11.66	16	22	97	0.0176
Supplementary Fig. 6b	MMc-pos vs MMc-low (T cells)	T-test	Mann-Whitney	24.56 ± 9.189	1.955 ± 1.098	16	22	96	0.0036
Supplementary Fig. 6b	MMc-pos vs MMc-low (Microglia)	T-test	Mann-Whitney	618.6 ± 81.02	85.41 ± 23.74	15	22	9	<0.0001
Supplementary Fig. 6b	MMc-pos vs MMc-low (H-2Db/b)	T-test	Mann-Whitney	350.5 ± 60.74	139.6 ± 26.87	15	22	53.5	0.0008
Supplementary Fig. 6c	MMc-pos vs MMc-low (E18.5)	T-test	Mann-Whitney	462.7 ± 44.55	157.4 ± 22.68	21	21	32.50	<0.0001
Supplementary Fig. 6d	MMc-pos vs MMc-low (E18.5)	T-test	Mann-Whitney	25505 ± 5543	9768 ± 1976	21	21	120	0.0108
Supplementary Fig. 6e	MMc-pos vs MMc-low (P8)	T-test	Mann-Whitney	3793 ± 458.4	3997 ± 389.2	15	20	141	0.7798
Supplementary Fig. 6f	MMc-pos vs MMc-low (P8)	T-test	Mann-Whitney	5802 ± 714.5	7863 ± 699.2	15	20	99	0.0926
Supplementary Fig. 6g	MMc-pos vs MMc-low (Ifnb-1)	T-test	Mann-Whitney	2.702 ± 1.502	1.946 ± 10.94	4	4	12	>0.9999
Supplementary Fig. 6g	MMc-pos vs MMc-low (Tnf-a)	T-test	Mann-Whitney	0.7121 ± 0.1765	2.5 ± 0.4010	4	4	0	0.0286
Supplementary Fig. 6g	MMc-pos vs MMc-low (IL-6)	T-test	Mann-Whitney	0.05857 ± 0.02547	0.03077 ± 0.02179	3	3	3	0.7000
Supplementary Fig. 6g	MMc-pos vs MMc-low (Mecp2)	T-test	Mann-Whitney	1.130 ± 0.2662	2.011 ± 0.7190	4	4	4	0.3429
Supplementary Fig. 7a	MMc-pos vs MMc-low	T-test	Mann-Whitney	4.75 ± 0.6087	6.088 ± 0.9215	24	34	381	0.6727
Supplementary Fig. 7b	MMc-pos vs MMc-low	T-test	Mann-Whitney	147969 ± 25822	35231 ± 8915	10	10	3	<0.0001
Supplementary Fig. 7c	MMc-pos vs MMc-low	T-test	Mann-Whitney	251773 ± 24237	292120 ± 15778	24	32	259	0.0381
Supplementary Fig. 7d	MMc-pos vs MMc-low	T-test	Mann-Whitney	21636 ± 4575	54572 ± 5046	26	32	124	<0.0001
Supplementary Fig. 7e	MMc-pos vs MMc-low	T-test	Mann-Whitney	248769 ± 53761	28381 ± 11223	10	10	5	0.0002
Supplementary Fig. 7f	MMc-pos vs MMc-low	T-test	Mann-Whitney	210699 ± 20185	315219 ± 23309	18	33	175	0.0154
Supplementary Fig. 7g	MMc-pos vs MMc-low	T-test	Mann-Whitney	24942 ± 4493	52832 ± 4624	20	33	126	<0.0001
Supplementary Fig. 7h	MMc-pos vs MMc-low	T-test	Mann-Whitney	6.556 ± 4.385	9.833 ± 3.904	9	18	59.50	0.2586
Supplementary Fig. 7i	MMc-pos vs MMc-low	T-test	Mann-Whitney	208185 ± 23125	130388 ± 26170	10	15	36	0.0308
Supplementary Fig. 7j	MMc-pos vs MMc-low	T-test	Mann-Whitney	4498184 ± 604975	3673933 ± 552680	9	18	63	0.3751
Supplementary Fig. 7k	MMc-pos vs MMc-low	T-test	Mann-Whitney	179073 ± 93745	1051058 ± 250407	9	18	30	0.0075
Supplementary Fig. 7l	MMc-pos vs MMc-low	T-test	Mann-Whitney	234283 ± 23043	48270 ± 14854	10	15	5	<0.0001
Supplementary Fig. 7m	MMc-pos vs MMc-low	T-test	Mann-Whitney	4033247 ± 614002	5774629 ± 637608	9	15	35	0.0552
Supplementary Fig. 7n	MMc-pos vs MMc-low	T-test	Mann-Whitney	297222 ± 129777	1607981 ± 309501	9	15	13	0.0005
Supplementary Fig. 8c	N-pos/M-pos vs. N-pos/M-low	Friedman test	Dunn's	7.915 ± 1.550	13.4 ± 3.492	9	9	2.294	>0.9999
Supplementary Fig. 8c	N-pos/M-pos vs. N-low/M-low	Friedman test	Dunn's	7.915 ± 1.550	10.11 ± 1.501	9	9	2.294	>0.9999
Supplementary Fig. 8c	N-pos/M-pos vs. N-low/M-pos	Friedman test	Dunn's	7.915 ± 1.550	8.493 ± 1.947	9	9	2.294	>0.9999
Supplementary Fig. 8c	N-pos/M-low vs. N-low/M-low	Friedman test	Dunn's	13.4 ± 3.492	10.11 ± 1.501	9	9	2.294	>0.9999
Supplementary Fig. 8c	N-pos/M-low vs. N-low/M-pos	Friedman test	Dunn's	13.4 ± 3.492	8.493 ± 1.947	9	9	2.294	>0.9999
Supplementary Fig. 8c	N-low/M-low vs. N-low/M-pos	Friedman test	Dunn's	10.11 ± 1.501	8.493 ± 1.947	9	9	2.294	>0.9999
Supplementary Fig. 8d	N-pos/M-pos vs. N-pos/M-low	Friedman test	Dunn's	8.03 ± 3.001	3.12 ± 0.8795	9	9	7.061	>0.9999
Supplementary Fig. 8d	N-pos/M-pos vs. N-low/M-low	Friedman test	Dunn's	8.03 ± 3.001	2.889 ± 1.247	9	9	7.061	0.2677
Supplementary Fig. 8d	N-pos/M-pos vs. N-low/M-pos	Friedman test	Dunn's	8.03 ± 3.001	7.973 ± 3.293	9	9	7.061	>0.9999
Supplementary Fig. 8d	N-pos/M-low vs. N-low/M-low	Friedman test	Dunn's	3.12 ± 0.8795	2.889 ± 1.247	9	9	7.061	>0.9999
Supplementary Fig. 8d	N-pos/M-low vs. N-low/M-pos	Friedman test	Dunn's	3.12 ± 0.8795	7.973 ± 3.293	9	9	7.061	0.8648
Supplementary Fig. 8d	N-low/M-low vs. N-low/M-pos	Friedman test	Dunn's	2.889 ± 1.247	7.973 ± 3.293	9	9	7.061	0.2146
Supplementary Fig. 8e	N-pos/M-pos vs. N-pos/M-low	Kruskal-Wallis test	Dunn's	228.6 ± 21.95	212.3 ± 17.37	30	30	0.8554	>0.9999
Supplementary Fig. 8e	N-pos/M-pos vs. N-low/M-low	Kruskal-Wallis test	Dunn's	228.6 ± 21.95	240.7 ± 22.58	30	30	0.8554	>0.9999
Supplementary Fig. 8e	N-pos/M-pos vs. N-low/M-pos	Kruskal-Wallis test	Dunn's	228.6 ± 21.95	212 ±19.60	30	30	0.8554	>0.9999
Supplementary Fig. 8e	N-pos/M-low vs. N-low/M-low	Kruskal-Wallis test	Dunn's	212.3 ± 17.37	240.7 ± 22.58	30	30	0.8554	>0.9999
Supplementary Fig. 8e	N-pos/M-low vs. N-low/M-pos	Kruskal-Wallis test	Dunn's	212.3 ± 17.37	212 ±19.60	30	30	0.8554	>0.9999
Supplementary Fig. 8e	N-low/M-low vs. N-low/M-pos	Kruskal-Wallis test	Dunn's	240.7 ± 22.58	212 ±19.60	30	30	0.8554	>0.9999
Supplementary Fig. 8f	N-pos/M-pos vs. N-pos/M-low	Kruskal-Wallis test	Dunn's	48.23 ± 2.926	58.13 ± 4.4	30	30	5.339	>0.9999
Supplementary Fig. 8f	N-pos/M-pos vs. N-low/M-low	Kruskal-Wallis test	Dunn's	48.23 ± 2.926	53.20 ± 3.386	30	30	5.339	>0.9999
Supplementary Fig. 8f	N-pos/M-pos vs. N-low/M-pos	Kruskal-Wallis test	Dunn's	48.23 ± 2.926	66.76 ± 6.253	30	30	5.339	0.1322
Supplementary Fig. 8f	N-pos/M-low vs. N-low/M-low	Kruskal-Wallis test	Dunn's	58.13 ± 4.4	53.20 ± 3.386	30	30	5.339	>0.9999
Supplementary Fig. 8f	N-pos/M-low vs. N-low/M-pos	Kruskal-Wallis test	Dunn's	58.13 ± 4.4	66.76 ± 6.253	30	30	5.339	>0.9999
Supplementary Fig. 8f	N-low/M-low vs. N-low/M-pos	Kruskal-Wallis test	Dunn's	53.20 ± 3.386	66.76 ± 6.253	30	30	5.339	>0.9999
Supplementary Fig. 8g	N-pos/M-pos vs. N-pos/M-low	Kruskal-Wallis test	Dunn's	4.086 ± 0.2771	3.522 ± 0.2296	30	30	5.672	>0.9999
Supplementary Fig. 8g	N-pos/M-pos vs. N-low/M-low	Kruskal-Wallis test	Dunn's	4.086 ± 0.2771	4.166 ± 0.2949	30	30	5.672	>0.9999
Supplementary Fig. 8g	N-pos/M-pos vs. N-low/M-pos	Kruskal-Wallis test	Dunn's	4.086 ± 0.2771	3360 ± 0.2156	30	30	5.672	0.4241
Supplementary Fig. 8g	N-pos/M-low vs. N-low/M-low	Kruskal-Wallis test	Dunn's	3.522 ± 0.2296	4.166 ± 0.2949	30	30	5.672	0.8083
Supplementary Fig. 8g	N-pos/M-low vs. N-low/M-pos	Kruskal-Wallis test	Dunn's	3.522 ± 0.2296	3360 ± 0.2156	30	30	5.672	>0.9999
Supplementary Fig. 8g	N-low/M-low vs. N-low/M-pos	Kruskal-Wallis test	Dunn's	4.166 ± 0.2949	3360 ± 0.2156	30	30	5.672	0.3134
Supplementary Fig. 9a	MMc-pos vs MMc-low	T-test	Mann-Whitney	43.82 ± 4.321	30.87 ± 2.395	11	12	28	0.0188
Supplementary Fig. 9b	MMc-pos vs MMc-low	T-test	Mann-Whitney	19.15 ± 1.688	14.47 ± 0.7258	10	12	27	0.0300
Supplementary Fig. 9c	MMc-pos vs MMc-low	T-test	Mann-Whitney	7.847 ± 0.6208	6.241 ± 0.2781	11	11	33	0.0759
Supplementary Fig. 9d	MMc-pos vs MMc-low	T-test	Mann-Whitney	1.987 ± 0.04154	2.184 ± 0.03145	14	15	37	0.0022
Supplementary Fig. 9e	MMc-pos vs MMc-low	T-test	Mann-Whitney	19.19 ± 1.381	17.99 ± 1.683	13	15	87	0.6501
Supplementary Fig. 9f	MMc-pos vs MMc-low	T-test	Mann-Whitney	1.706 ± 0.1445	1.500 ± 0.07996	13	15	81.5	0.4737
Supplementary Fig. 9g	MMc-pos vs MMc-low	T-test	Mann-Whitney	-1.858 ± 0.1302	-2.057 ± 0.07015	11	15	56	0.1804
Supplementary Fig. 9h	MMc-pos vs MMc-low	T-test	Mann-Whitney	71 ± 10.22	47.46 ± 8.317	9	13	27	0.0364
Supplementary Fig. 9i	MMc-pos vs MMc-low	T-test	Mann-Whitney	56.8 ± 11.04	30.36 ± 4.135	10	13	27	0.0178
Supplementary Fig. 9j	MMc-pos vs MMc-low	T-test	Mann-Whitney	14.05 ± 2.054	9.878 ± 0.9897	10	13	40	0.1306
Supplementary Fig. 9k	MMc-pos vs MMc-low	T-test	Mann-Whitney	2.253 ± 0.02751	2.267 ± 0.03245	12	17	99	0.9133
Supplementary Fig. 9l	MMc-pos vs MMc-low	T-test	Mann-Whitney	31.83 ± 1.656	23.77 ± 3.142	12	17	38	0.0037
Supplementary Fig. 9m	MMc-pos vs MMc-low	T-test	Mann-Whitney	1.843 ± 0.1522	1.621 ± 0.1109	12	17	77.50	0.2869
Supplementary Fig. 9n	MMc-pos vs MMc-low	T-test	Mann-Whitney	-1.764 ± 0.1443	-2.099 ± 0.06556	11	14	41	0.0507
Supplementary Fig. 9p	MMc-pos vs MMc-low	T-test	Mann-Whitney	0.1940 ± 0.0144	0.2004 ± 0.0138	6	7	19	0.8357
Supplementary Fig. 9q	MMc-pos vs MMc-low	T-test	Mann-Whitney	0.2137 ± 0.0738	0.1849 ± 0.0247	6	7	14	0.3660
Supplementary Fig. 10b	MMc-pos vs. MMc-low (Simple calls)	Friedman test	Dunn's	-74.7 ± 0.214	-70.8 ± 0.669	420	84	28.13	<0.0001
Supplementary Fig. 10b	MMc-pos vs. MMc-low (Frequency jumps)	Friedman test	Dunn's	-67.6 ± 0.182	-65.4 ± 5.66	1163	374	82.25	<0.0001
Supplementary Fig. 10b	MMc-pos vs. MMc-low (Complex calls)	Friedman test	Dunn's	-68.3 ± 0.188	-61.3 ± 0.239	1966	1148	382.9	<0.0001
Supplementary Fig. 10c	MMc-pos vs. MMc-low (Simple calls)	Friedman test	Dunn's	76.7 ± 0.668	73.4 ± 0.983	420	84	2.56	<0.0001
Supplementary Fig. 10c	MMc-pos vs. MMc-low (Frequency jumps)	Friedman test	Dunn's	66.3 ± 0.296	58.7 ± 0.471	1163	374	142.9	<0.0001
Supplementary Fig. 10c	MMc-pos vs. MMc-low (Complex calls)	Friedman test	Dunn's	71.4 ± 0.327	62.3 ± 0.301	1966	1148	410.6	<0.0001
Supplementary Fig. 10d	MMc-pos vs MMc-low	T-test	/	27.13 ± 0.6586	26.82 ± 1.239	24	15	0.2479	0.8056
Supplementary Fig. 10e	MMc-pos vs MMc-low (Center zone)	Two_way ANOVA	Sidak's	91.21 ± 12.21	125.5 ± 17.31	24	15	848.6	<0.0001
Supplementary Fig. 10e	MMc-pos vs MMc-low (Border zone)	Two_way ANOVA	Sidak's	508.7 ± 12.21	472.6 ± 16.78	24	15	848.6	<0.0001
Supplementary Fig. 10f	MMc-pos vs MMc-low (Time)	T-test	Mann-Whitney	0.1361 ± 0.0357	0.0663 ± 0.0878	20	13	100.5	0.2855
Supplementary Fig. 10f	MMc-pos vs MMc-low (Count)	T-test	Mann-Whitney	0.0914 ± 0.0376	0.0187 ± 0.0976	20	13	124	0.8417
Supplementary Fig. 10g	MMc-pos vs MMc-low	T-test	Mann-Whitney	63.64 ± 1.822	67.46 ± 1.169	22	16	135.5	0.2277
Supplementary Fig. 10h	MMc-pos vs MMc-low	T-test	Mann-Whitney	30.61 ± 3.441	27.31 ± 5.336	22	13	131.5	0.7045
Supplementary Fig. 11d	MMc-pos vs MMc-low (B cells)	Kruskal-Wallis	Dunn's	10433 ± 3009	92.75 ± 29.28	18	8	13.23	0.0062
Supplementary Fig. 11d	MMc-pos vs MMc-low+AT (B cells)	Kruskal-Wallis	Dunn's	10433 ± 3009	11720 ± 2588	18	5	13.23	0.8525
Supplementary Fig. 11d	MMc-low vs MMc-low+AT (B cells)	Kruskal-Wallis	Dunn's	92.75 ± 29.28	11720 ± 2588	8	5	13.23	0.0035
Supplementary Fig. 11d	MMc-pos vs MMc-low (T cells)	Kruskal-Wallis	Dunn's	107.6 ± 18.29	49.25 ± 13.76	18	8	6.310	0.2013
Supplementary Fig. 11d	MMc-pos vs MMc-low+AT (T cells)	Kruskal-Wallis	Dunn's	107.6 ± 18.29	171.4 ± 59.96	18	5	6.310	0.7049
Supplementary Fig. 11d	MMc-low vs MMc-low+AT (T cells)	Kruskal-Wallis	Dunn's	49.25 ± 13.76	171.4 ± 59.96	8	5	6.310	0.0468
Supplementary Fig. 11d	MMc-pos vs MMc-low (Microglia)	Kruskal-Wallis	Dunn's	475.8 ± 141	123.1 ± 36.79	18	8	9.395	0.7677
Supplementary Fig. 11d	MMc-pos vs MMc-low+AT (Microglia)	Kruskal-Wallis	Dunn's	475.8 ± 141	18.80 ± 9.846	18	5	9.395	0.0070
Supplementary Fig. 11d	MMc-low vs MMc-low+AT (Microglia)	Kruskal-Wallis	Dunn's	123.1 ± 36.79	18.8 ± 9.846	8	5	9.395	0.1920
Supplementary Fig. 11d	MMc-pos vs MMc-low (H-2Db/b)	Kruskal-Wallis	Dunn's	1223 ± 308.8	328.9 ± 58.93	18	8	12.13	0.0274
Supplementary Fig. 11d	MMc-pos vs MMc-low+AT (H-2Db/b)	Kruskal-Wallis	Dunn's	1223 ± 308.8	1378 ± 100.6	18	5	12.13	0.3584
Supplementary Fig. 11d	MMc-low vs MMc-low+AT (H-2Db/b)	Kruskal-Wallis	Dunn's	328.9 ± 58.93	1378 ± 100.6	8	5	12.13	0.0027
Supplementary Fig. 11e	MMc-pos vs MMc-low (B cells)	Kruskal-Wallis	Dunn's	111.0 ± 16.31	17.78 ± 3.889	21	23	25.52	<0.0001
Supplementary Fig. 11e	MMc-pos vs MMc-low+AT (B cells)	Kruskal-Wallis	Dunn's	111.0 ± 16.31	113.1 ± 19.49	21	24	25.52	>0.9999
Supplementary Fig. 11e	MMc-low vs MMc-low+AT (B cells)	Kruskal-Wallis	Dunn's	17.78 ± 3.889	113.1 ± 19.49	23	24	25.52	<0.0001
Supplementary Fig. 11e	MMc-pos vs MMc-low (T cells)	Kruskal-Wallis	Dunn's	104.0 ± 12.72	54.68 ± 6.888	21	22	21.80	0.0070
Supplementary Fig. 11e	MMc-pos vs MMc-low+AT (T cells)	Kruskal-Wallis	Dunn's	104.0 ± 12.72	131.0 ± 12.05	21	21	21.80	0.3911
Supplementary Fig. 11e	MMc-low vs MMc-low+AT (T cells)	Kruskal-Wallis	Dunn's	54.68 ± 6.888	131.0 ± 12.05	22	21	21.80	<0.0001
Supplementary Fig. 11e	MMc-pos vs MMc-low (Microglia)	Kruskal-Wallis	Dunn's	149.4 ± 22.08	35.65 ± 6.548	21	23	23.08	<0.0001
Supplementary Fig. 11e	MMc-pos vs MMc-low+AT (Microglia)	Kruskal-Wallis	Dunn's	149.4 ± 22.08	128.7 ± 26.16	21	21	23.08	0.6904
Supplementary Fig. 11e	MMc-low vs MMc-low+AT (Microglia)	Kruskal-Wallis	Dunn's	35.65 ± 6.548	128.7 ± 26.16	23	21	23.08	0.0021
Supplementary Fig. 11e	MMc-pos vs MMc-low (H-2Db/b)	Kruskal-Wallis	Dunn's	616.7 ± 35.89	192.8 ± 18.24	21	21	41.40	<0.0001
Supplementary Fig. 11e	MMc-pos vs MMc-low+AT (H-2Db/b)	Kruskal-Wallis	Dunn's	616.7 ± 35.89	633.7 ± 56.53	21	21	41.40	>0.9999
Supplementary Fig. 11e	MMc-low vs MMc-low+AT (H-2Db/b)	Kruskal-Wallis	Dunn's	192.8 ± 18.24	633.7 ± 56.53	21	21	41.40	<0.0001
Supplementary Fig. 11g	MMc-pos vs MMc-low	Kruskal-Wallis	Dunn's	44.12 ± 3.461	31.95 ± 1.178	11	12	10.63	0.0034
Supplementary Fig. 11g	MMc-pos vs MMc-low+AT	Kruskal-Wallis	Dunn's	31.95 ± 1.178	35.62 ± 2.773	11	6	10.63	0.6320
Supplementary Fig. 11g	MMc-low vs MMc-low+AT	Kruskal-Wallis	Dunn's	31.95 ± 1.178	35.62 ± 2.773	12	6	10.63	0.4425
Supplementary Fig. 11h	MMc-pos vs MMc-low	Kruskal-Wallis	Dunn's	43.82 ± 4.321	30.87 ± 2.395	11	12	5.336	0.0644
Supplementary Fig. 11h	MMc-pos vs MMc-low+AT	Kruskal-Wallis	Dunn's	43.82 ± 4.321	37.59 ± 5.838	11	6	5.336	>0.9999
Supplementary Fig. 11h	MMc-low vs MMc-low+AT	Kruskal-Wallis	Dunn's	30.87 ± 2.395	37.59 ± 5.838	12	6	5.336	0.7936
Supplementary Fig. 11i	MMc-pos vs MMc-low	Kruskal-Wallis	Dunn's	19.15 ± 1.688	14.47 ± 0.7258	10	12	5.152	0.0729
Supplementary Fig. 11i	MMc-pos vs MMc-low+AT	Kruskal-Wallis	Dunn's	19.15 ± 1.688	16.35 ± 1.131	10	6	5.152	>0.999
Supplementary Fig. 11i	MMc-low vs MMc-low+AT	Kruskal-Wallis	Dunn's	14.47 ± 0.7258	16.35 ± 1.131	12	6	5.152	0.7696
Supplementary Fig. 11k	MMc-pos vs MMc-low	Kruskal-Wallis	Dunn's	81.63 ± 13.29	44.51 ± 3.019	10	12	7.293	0.0219
Supplementary Fig. 11k	MMc-pos vs MMc-low+AT	Kruskal-Wallis	Dunn's	81.63 ± 47.49	47.49 ± 5.119	10	5	7.293	0.4615
Supplementary Fig. 11k	MMc-low vs MMc-low+AT	Kruskal-Wallis	Dunn's	44.51 ± 3.019	47.49 ± 5.119	12	5	7.293	>0.9999
Supplementary Fig. 11l	MMc-pos vs MMc-low	Kruskal-Wallis	Dunn's	71 ± 10.22	47.46 ± 8.317	9	13	5.017	0.0753
Supplementary Fig. 11l	MMc-pos vs MMc-low+AT	Kruskal-Wallis	Dunn's	71 ± 10.22	48.36 ± 5.413	9	5	5.017	0.9104
Supplementary Fig. 11l	MMc-low vs MMc-low+AT	Kruskal-Wallis	Dunn's	47.46 ± 8.317	48.36 ± 5.413	13	5	5.017	>0.9999
Supplementary Fig. 11m	MMc-pos vs MMc-low	Kruskal-Wallis	Dunn's	56.8 ± 11.04	30.36 ± 4.135	10	13	6.133	0.0434
Supplementary Fig. 11m	MMc-pos vs MMc-low+AT	Kruskal-Wallis	Dunn's	56.8 ± 11.04	35.66 ± 3.19	10	5	6.133	>0.9999
Supplementary Fig. 11m	MMc-low vs MMc-low+AT	Kruskal-Wallis	Dunn's	30.36 ± 4.135	35.66 ± 3.19	13	5	6.133	0.6726
Supplementary Fig. 12a	MMc-pos vs MMc-low	T-test	Mann-Whitney	0 ± 0	0 ± 0	19	24	232.0	>0.9999
Supplementary Fig. 12b	MMc-pos vs MMc-low	T-test	Mann-Whitney	3.824 ± 0.3857	1.121 ± 0.2452	17	33	62.50	<0.0001
