# Supplementary material for: Pregnancy-induced maternal microchimerism shapes neurodevelopment and behavior in mice
Source: Nat Commun. 2022 Aug 5;13:4571. doi: 10.1038/s41467-022-32230-2 (PMC9356013; doi:10.1038/s41467-022-32230-2)
Supplement: Supplementary file 7 — Source data [file 41467_2022_32230_MOESM7_ESM.xlsx]

## Sheet: Fig.1a
Figure 1a	Scenario, no source data.

## Sheet: Fig.1b
Figure 1b	Brain MMc/ 10^6 F1 cells
	E18.5	P8
	124	93
	797	391
	516	428
	625	1226
	396	608
	151	464
	197	272
	411	132
	816	496
	623	223
	702	492
	621	505
	137	533
	376	565
	222	435
	939	257
	562	664
	988
	518
	731
	264
	568
	289
	223
	653
	1277
	797
	516
	625
	396
	151
	197
	411
	816
	623
	702
	621
	137
	376
	222
	939
	562
	988

## Sheet: Fig.1c
Figure 1c	tdTom+ brain MMc/ 10^6 F1 cells
	E18.5
	600
	392
	367
	466
	308
	412
	472

## Sheet: Fig.1d
Figure 1d	Representative contour plots, created from FCS-files provided under Fig. 1b-c, see repository for FCS files.

## Sheet: Fig.1e
Figure 1e	Raw data uploaded and linked under data availability in the manuscript

## Sheet: Fig.1f
Figure 1f	Raw data uploaded and linked under data availability in the manuscript

## Sheet: Fig.2a
Figure 2a	Scenario, no source data.

## Sheet: Fig.2b
Figure 2b	Brain MMc/ 10^6 F1 cells at E18.5
	MMc-pos	MMc-low
	1334	759
	2163	300
	2141	1078
	1676	465
	1688	687
	2523	714
	1642	792
	2269	442
	1874	1254
	3841	777
	3989	453
	1322	620
	1818	342
	2717	212
	1664	482
	1153	627
	1511	604
	3953	811
	3120	621
	2612	342
	3742	815

## Sheet: Fig.2c
Figure 2c	Brain MMc/ 10^6 F1 cells at P8
	MMc-pos	MMc-low
	1361	556
	1267	725
	1139	148
	1024	402
	677	575
	1672	942
	1286	196
	1128	149
	1257	118
	294	120
	1211	57
	729	319
	1582	103
	1000	301
	1337	224
		366
		330
		44
		64
		150

## Sheet: Fig.2d
Figure 2d	Representative contour plots, created from FCS-files provided under Fig. 2b-c, see repository for FCS files.

[truncated: 37 more sheets: Fig.2e, Fig.2f, Fig.2g, Fig.2h, Fig.2i, Fig.2j, Fig.2k, Fig.2l, Fig.2m, Fig.2n, Fig.2o, Fig.3a, Fig.3b, Fig.3c, Fig.3d, Fig.3e, Fig.3f, Fig.3g, Fig.3h, Fig.3i …]
